# Supplementary material for: 1-Allyl-3,3-diphenyl­indolin-2-one
Source: Acta Crystallogr Sect E Struct Rep Online. 2008 Apr 16;64(Pt 5):o834. doi: 10.1107/S1600536808009446 (PMC2961105; doi:10.1107/S1600536808009446)
Supplement: Supplementary file 1 [file e-64-0o834-sup1.cif]

##############################################################################
###                                                                        ###
###        Electronic paper (Acta Crystallographica Section E)             ###
###                                                                        ###
##############################################################################
#                                                                            #
# This CIF contains the data in a paper accepted for publication in Acta     #
# Crystallographica Section E. It conforms to the requirements of Notes      #
# for Authors for Section E, and has been peer reviewed under the auspices   #
# of the IUCr Commission on Journals.                                        #
#                                                                            #
# Full details of the Crystallographic Information File format               #
# are given in the paper "The Crystallographic Information File (CIF):       #
# a New Standard Archive File for Crystallography" by S. R. Hall, F. H.      #
# Allen and I. D. Brown [Acta Cryst. (1991), A47, 655-685].                  #
#                                                                            #
# The current version of the core CIF dictionary is obtainable from          #
# ftp://ftp.iucr.org/pub/cif_core.dic. The current version number is 2.4.    #
#                                                                            #
# Software is freely available for graphical display of the structure(s) in  #
# this CIF.  For information consult the CIF home page http://www.iucr.org/  #
# cif/home.html                                                              #
#                                                                            #
# This file may be used for bona fide research purposes within the           #
# scientific community so long as proper attribution is given to the journal # 
# article from which it was obtained.                                        #
#                                                                            #
##############################################################################
                                             
data_I
_audit_creation_method     SHELXL-97
_chemical_name_systematic
;
1-Allyl-3,3-diphenylindolin-2-one
;
_chemical_name_common     ?
_chemical_formula_moiety     'C23 H19 N O'
_chemical_formula_sum     'C23 H19 N O'
_chemical_formula_iupac     'C23 H19 N O'
_chemical_formula_weight     325.39
_chemical_melting_point     ?
_symmetry_cell_setting     orthorhombic
_symmetry_space_group_name_H-M     'P 21 21 21'
_symmetry_space_group_name_Hall     'p 2ac 2ab'
loop_
    _symmetry_equiv_pos_as_xyz
    'x, y, z'
    '-x+1/2, -y, z+1/2'
    '-x, y+1/2, -z+1/2'
    'x+1/2, -y+1/2, -z'
_cell_length_a     8.8449(3)
_cell_length_b     12.3879(4)
_cell_length_c     16.0377(4)
_cell_angle_alpha     90.00
_cell_angle_beta     90.00
_cell_angle_gamma     90.00
_cell_volume     1757.25(9)
_cell_formula_units_Z     4
_cell_measurement_reflns_used     4984
_cell_measurement_theta_min     2.54
_cell_measurement_theta_max     30.3
_cell_measurement_temperature     293(2)
_exptl_crystal_description     prism
_exptl_crystal_colour     yellow
_exptl_crystal_size_max     0.30
_exptl_crystal_size_mid     0.24
_exptl_crystal_size_min     0.20
_exptl_crystal_density_diffrn     1.230
_exptl_crystal_density_meas     ?
_exptl_crystal_density_method     'not measured'
_exptl_crystal_F_000     688
_exptl_absorpt_coefficient_mu     0.075
_exptl_absorpt_correction_type     'multi-scan'
_exptl_absorpt_process_details     '(Blessing, 1995)'
_exptl_absorpt_correction_T_min     0.9779
_exptl_absorpt_correction_T_max     0.9852
_exptl_special_details
;
;
_diffrn_ambient_temperature     293(2)
_diffrn_radiation_type     MoK\a
_diffrn_radiation_wavelength     0.71073
_diffrn_radiation_source     'fine-focus sealed tube'
_diffrn_radiation_monochromator     graphite
_diffrn_measurement_device_type     'Bruker Kappa APEX2'
_diffrn_measurement_method     '\w and \f'
_diffrn_detector_area_resol_mean     ?
_diffrn_reflns_number     14793
_diffrn_reflns_av_R_equivalents     0.0258
_diffrn_reflns_av_sigmaI/netI     0.0277
_diffrn_reflns_theta_min     2.54
_diffrn_reflns_theta_max     32.63
_diffrn_reflns_theta_full     25.00
_diffrn_measured_fraction_theta_max     0.986
_diffrn_measured_fraction_theta_full     0.999
_diffrn_reflns_limit_h_min     -13
_diffrn_reflns_limit_h_max     11
_diffrn_reflns_limit_k_min     -18
_diffrn_reflns_limit_k_max     14
_diffrn_reflns_limit_l_min     -20
_diffrn_reflns_limit_l_max     24
_diffrn_standards_number     0
_diffrn_standards_interval_count     0
_diffrn_standards_interval_time     0
_diffrn_standards_decay_%     0
_refine_special_details
;
 Refinement of F^2^ against ALL reflections.  The weighted R-factor wR and
 goodness of fit S are based on F^2^, conventional R-factors R are based
 on F, with F set to zero for negative F^2^. The threshold expression of
 F^2^ > 2sigma(F^2^) is used only for calculating R-factors(gt) etc. and is
 not relevant to the choice of reflections for refinement.  R-factors based
 on F^2^ are statistically about twice as large as those based on F, and R-
 factors based on ALL data will be even larger.
;
_reflns_number_total     3559
_reflns_number_gt     2611
_reflns_threshold_expression     I>2\s(I)
_refine_ls_structure_factor_coef     Fsqd
_refine_ls_matrix_type     full
_refine_ls_R_factor_all     0.0762
_refine_ls_R_factor_gt     0.0502
_refine_ls_wR_factor_gt     0.1259
_refine_ls_wR_factor_ref     0.1415
_refine_ls_goodness_of_fit_ref     1.094
_refine_ls_restrained_S_all     1.094
_refine_ls_number_reflns     3559
_refine_ls_number_parameters     226
_refine_ls_number_restraints     0
_refine_ls_hydrogen_treatment     constr
_refine_ls_weighting_scheme     calc
_refine_ls_weighting_details
         'calc w=1/[\s^2^(Fo^2^)+(0.0653P)^2^+0.2107P] where P=(Fo^2^+2Fc^2^)/3'
_atom_sites_solution_hydrogens     geom
_atom_sites_solution_primary     direct
_atom_sites_solution_secondary     difmap
_refine_ls_shift/su_max     0.000
_refine_ls_shift/su_mean     0.000
_refine_diff_density_max     0.306
_refine_diff_density_min     -0.208
_refine_ls_extinction_method     none
_refine_ls_extinction_coef     ?
loop_
    _atom_type_symbol
    _atom_type_description
    _atom_type_scat_dispersion_real
    _atom_type_scat_dispersion_imag
    _atom_type_scat_source
    'C' 'C' 0.0033 0.0000
                         'International Tables Vol C Tables 4.2.6.8 and 6.1.1.4'
    'H' 'H' 0.0000 0.0000
                         'International Tables Vol C Tables 4.2.6.8 and 6.1.1.4'
    'N' 'N' 0.0061 0.0000
                         'International Tables Vol C Tables 4.2.6.8 and 6.1.1.4'
    'O' 'O' 0.0106 0.0000
                         'International Tables Vol C Tables 4.2.6.8 and 6.1.1.4'
_computing_data_collection     'APEX2 (Bruker, 2004)'
_computing_cell_refinement     'APEX2 and SAINT (Bruker, 2004)'
_computing_data_reduction     'SAINT and XPREP (Bruker, 2004)'
_computing_structure_solution     'SHELXS97 (Sheldrick, 2008)'
_computing_structure_refinement     'SHELXL97 (Sheldrick, 2008)'
_computing_molecular_graphics     'ORTEP-3 (Farrugia, 1997)'
_computing_publication_material     'PLATON (Spek, 2003)'
loop_
    _atom_site_type_symbol
    _atom_site_label
    _atom_site_fract_x
    _atom_site_fract_y
    _atom_site_fract_z
    _atom_site_U_iso_or_equiv
    _atom_site_adp_type
    _atom_site_calc_flag
    _atom_site_refinement_flags
    _atom_site_occupancy
    _atom_site_disorder_assembly
    _atom_site_disorder_group
    C C2 0.7623(2) 0.14099(15) 0.09508(12) 0.0367(4) Uani d . 1 . .
    C C3 0.7846(2) 0.02597(14) 0.13122(10) 0.0331(3) Uani d . 1 . .
    C C4 0.8751(2) -0.02725(15) 0.06249(11) 0.0349(4) Uani d . 1 . .
    C C5 0.9240(3) -0.13195(17) 0.05340(13) 0.0454(5) Uani d . 1 . .
    H H5 0.9017 -0.1836 0.0937 0.055 Uiso calc R 1 . .
    C C6 1.0075(3) -0.1595(2) -0.01711(14) 0.0523(5) Uani d . 1 . .
    H H6 1.0420 -0.2299 -0.0239 0.063 Uiso calc R 1 . .
    C C7 1.0390(3) -0.0829(2) -0.07656(14) 0.0570(6) Uani d . 1 . .
    H H7 1.0952 -0.1025 -0.1231 0.068 Uiso calc R 1 . .
    C C8 0.9897(3) 0.0220(2) -0.06920(13) 0.0517(5) Uani d . 1 . .
    H H8 1.0119 0.0733 -0.1097 0.062 Uiso calc R 1 . .
    C C9 0.9059(2) 0.04807(16) 0.00085(11) 0.0387(4) Uani d . 1 . .
    C C10 0.8516(3) 0.24727(19) -0.02570(15) 0.0543(6) Uani d . 1 . .
    H H10A 0.9527 0.2513 -0.0490 0.065 Uiso calc R 1 . .
    H H10B 0.8404 0.3073 0.0126 0.065 Uiso calc R 1 . .
    C C11 0.7411(3) 0.2612(2) -0.09456(17) 0.0675(7) Uani d . 1 . .
    H H11 0.7486 0.3252 -0.1246 0.081 Uiso calc R 1 . .
    C C12 0.6406(4) 0.1988(3) -0.1170(2) 0.0792(9) Uani d . 1 . .
    H H12A 0.6272 0.1334 -0.0894 0.095 Uiso calc R 1 . .
    H H12B 0.5781 0.2170 -0.1614 0.095 Uiso calc R 1 . .
    C C13 0.8731(2) 0.03991(15) 0.21273(11) 0.0363(4) Uani d . 1 . .
    C C14 0.8029(3) 0.08647(16) 0.28170(13) 0.0439(4) Uani d . 1 . .
    H H14 0.7018 0.1067 0.2784 0.053 Uiso calc R 1 . .
    C C15 0.8814(3) 0.10282(19) 0.35467(14) 0.0534(6) Uani d . 1 . .
    H H15 0.8327 0.1333 0.4004 0.064 Uiso calc R 1 . .
    C C16 1.0312(3) 0.0745(2) 0.36051(15) 0.0643(7) Uani d . 1 . .
    H H16 1.0845 0.0863 0.4097 0.077 Uiso calc R 1 . .
    C C17 1.1015(3) 0.0285(3) 0.29290(17) 0.0782(9) Uani d . 1 . .
    H H17 1.2028 0.0090 0.2964 0.094 Uiso calc R 1 . .
    C C18 1.0225(3) 0.0110(3) 0.21964(15) 0.0597(6) Uani d . 1 . .
    H H18 1.0713 -0.0208 0.1745 0.072 Uiso calc R 1 . .
    C C19 0.6328(2) -0.03049(15) 0.14321(11) 0.0347(4) Uani d . 1 . .
    C C20 0.5121(2) -0.00927(18) 0.09117(14) 0.0446(5) Uani d . 1 . .
    H H20 0.5221 0.0426 0.0496 0.054 Uiso calc R 1 . .
    C C21 0.3761(3) -0.0640(2) 0.09980(17) 0.0548(6) Uani d . 1 . .
    H H21 0.2957 -0.0484 0.0645 0.066 Uiso calc R 1 . .
    C C22 0.3604(3) -0.1413(2) 0.16061(17) 0.0572(6) Uani d . 1 . .
    H H22 0.2690 -0.1775 0.1669 0.069 Uiso calc R 1 . .
    C C23 0.4792(3) -0.1650(2) 0.21185(15) 0.0596(6) Uani d . 1 . .
    H H23 0.4688 -0.2178 0.2526 0.072 Uiso calc R 1 . .
    C C24 0.6155(3) -0.11038(18) 0.20325(13) 0.0500(5) Uani d . 1 . .
    H H24 0.6961 -0.1275 0.2381 0.060 Uiso calc R 1 . .
    N N1 0.8393(2) 0.14731(13) 0.02162(10) 0.0414(4) Uani d . 1 . .
    O O1 0.69142(19) 0.21379(12) 0.12636(10) 0.0505(4) Uani d . 1 . .
loop_
    _atom_site_aniso_label
    _atom_site_aniso_U_11
    _atom_site_aniso_U_22
    _atom_site_aniso_U_33
    _atom_site_aniso_U_12
    _atom_site_aniso_U_13
    _atom_site_aniso_U_23
    C2 0.0361(9) 0.0371(9) 0.0367(8) -0.0015(7) 0.0006(7) 0.0024(7)
    C3 0.0331(8) 0.0371(8) 0.0290(7) 0.0005(7) 0.0027(6) 0.0012(7)
    C4 0.0326(8) 0.0408(9) 0.0313(8) -0.0012(7) 0.0004(7) -0.0026(7)
    C5 0.0469(11) 0.0442(10) 0.0452(10) 0.0025(9) 0.0027(9) -0.0034(9)
    C6 0.0480(12) 0.0570(12) 0.0518(12) 0.0076(10) 0.0008(10) -0.0170(10)
    C7 0.0455(12) 0.0809(17) 0.0446(11) -0.0002(11) 0.0090(10) -0.0169(11)
    C8 0.0486(12) 0.0700(14) 0.0363(10) -0.0056(11) 0.0102(9) 0.0001(10)
    C9 0.0349(9) 0.0463(9) 0.0351(8) -0.0051(8) 0.0027(7) 0.0006(8)
    C10 0.0559(13) 0.0514(11) 0.0557(13) -0.0076(10) 0.0055(11) 0.0204(11)
    C11 0.0746(17) 0.0706(17) 0.0574(15) 0.0029(15) -0.0022(14) 0.0130(13)
    C12 0.088(2) 0.084(2) 0.0650(17) 0.0092(19) 0.0007(16) -0.0026(15)
    C13 0.0369(9) 0.0391(9) 0.0329(8) -0.0001(7) 0.0011(7) 0.0000(7)
    C14 0.0458(11) 0.0473(10) 0.0386(10) 0.0052(9) 0.0013(8) -0.0040(8)
    C15 0.0651(15) 0.0582(13) 0.0369(10) 0.0023(12) 0.0004(10) -0.0089(9)
    C16 0.0631(16) 0.0861(18) 0.0437(12) -0.0075(14) -0.0126(11) -0.0102(12)
    C17 0.0463(13) 0.126(3) 0.0618(15) 0.0108(17) -0.0163(12) -0.0218(18)
    C18 0.0395(11) 0.0917(18) 0.0479(11) 0.0075(12) -0.0028(9) -0.0165(12)
    C19 0.0354(9) 0.0368(8) 0.0319(8) -0.0017(7) 0.0050(6) 0.0008(7)
    C20 0.0394(10) 0.0457(10) 0.0489(11) 0.0001(8) 0.0001(8) 0.0063(9)
    C21 0.0343(10) 0.0569(13) 0.0730(15) -0.0010(9) -0.0001(10) -0.0082(12)
    C22 0.0471(12) 0.0530(12) 0.0713(15) -0.0151(10) 0.0185(11) -0.0132(12)
    C23 0.0773(17) 0.0548(13) 0.0468(11) -0.0253(12) 0.0135(12) 0.0028(10)
    C24 0.0602(14) 0.0513(12) 0.0387(10) -0.0141(11) -0.0024(9) 0.0105(9)
    N1 0.0439(9) 0.0401(8) 0.0401(8) -0.0042(7) 0.0052(7) 0.0081(7)
    O1 0.0565(9) 0.0411(7) 0.0539(9) 0.0091(7) 0.0066(7) 0.0007(6)
_geom_special_details
;
 All esds (except the esd in the dihedral angle between two l.s. planes)
 are estimated using the full covariance matrix.  The cell esds are taken
 into account individually in the estimation of esds in distances, angles
 and torsion angles; correlations between esds in cell parameters are only
 used when they are defined by crystal symmetry.  An approximate (isotropic)
 treatment of cell esds is used for estimating esds involving l.s. planes.
;
loop_
    _geom_bond_atom_site_label_1
    _geom_bond_atom_site_label_2
    _geom_bond_site_symmetry_2
    _geom_bond_distance
    _geom_bond_publ_flag
    C2 O1 . 1.207(2) yes
    C2 N1 . 1.363(2) yes
    C2 C3 . 1.551(3) ?
    C3 C4 . 1.513(2) ?
    C3 C19 . 1.526(3) ?
    C3 C13 . 1.533(2) ?
    C4 C5 . 1.375(3) ?
    C4 C9 . 1.387(3) ?
    C5 C6 . 1.393(3) ?
    C5 H5 . 0.9300 ?
    C6 C7 . 1.374(3) ?
    C6 H6 . 0.9300 ?
    C7 C8 . 1.375(4) ?
    C7 H7 . 0.9300 ?
    C8 C9 . 1.384(3) ?
    C8 H8 . 0.9300 ?
    C9 N1 . 1.404(3) yes
    C10 N1 . 1.456(3) yes
    C10 C11 . 1.485(4) ?
    C10 H10A . 0.9700 ?
    C10 H10B . 0.9700 ?
    C11 C12 . 1.232(4) ?
    C11 H11 . 0.9300 ?
    C12 H12A . 0.9300 ?
    C12 H12B . 0.9300 ?
    C13 C18 . 1.374(3) ?
    C13 C14 . 1.393(3) ?
    C14 C15 . 1.376(3) ?
    C14 H14 . 0.9300 ?
    C15 C16 . 1.374(4) ?
    C15 H15 . 0.9300 ?
    C16 C17 . 1.373(4) ?
    C16 H16 . 0.9300 ?
    C17 C18 . 1.384(3) ?
    C17 H17 . 0.9300 ?
    C18 H18 . 0.9300 ?
    C19 C20 . 1.380(3) ?
    C19 C24 . 1.389(3) ?
    C20 C21 . 1.388(3) ?
    C20 H20 . 0.9300 ?
    C21 C22 . 1.374(4) ?
    C21 H21 . 0.9300 ?
    C22 C23 . 1.366(4) ?
    C22 H22 . 0.9300 ?
    C23 C24 . 1.390(3) ?
    C23 H23 . 0.9300 ?
    C24 H24 . 0.9300 ?
loop_
    _geom_angle_atom_site_label_1
    _geom_angle_atom_site_label_2
    _geom_angle_atom_site_label_3
    _geom_angle_site_symmetry_1
    _geom_angle_site_symmetry_3
    _geom_angle
    _geom_angle_publ_flag
    O1 C2 N1 . . 125.14(18) yes
    O1 C2 C3 . . 126.65(17) yes
    N1 C2 C3 . . 108.20(15) yes
    C4 C3 C19 . . 110.95(15) ?
    C4 C3 C13 . . 113.58(15) ?
    C19 C3 C13 . . 113.16(14) ?
    C4 C3 C2 . . 101.25(14) ?
    C19 C3 C2 . . 110.88(15) ?
    C13 C3 C2 . . 106.26(14) ?
    C5 C4 C9 . . 119.81(17) yes
    C5 C4 C3 . . 130.89(17) ?
    C9 C4 C3 . . 109.29(16) ?
    C4 C5 C6 . . 118.9(2) ?
    C4 C5 H5 . . 120.5 ?
    C6 C5 H5 . . 120.5 ?
    C7 C6 C5 . . 120.1(2) ?
    C7 C6 H6 . . 119.9 ?
    C5 C6 H6 . . 119.9 ?
    C6 C7 C8 . . 121.9(2) ?
    C6 C7 H7 . . 119.0 ?
    C8 C7 H7 . . 119.0 ?
    C7 C8 C9 . . 117.4(2) ?
    C7 C8 H8 . . 121.3 ?
    C9 C8 H8 . . 121.3 ?
    C8 C9 C4 . . 121.79(19) yes
    C8 C9 N1 . . 128.49(18) yes
    C4 C9 N1 . . 109.72(16) yes
    N1 C10 C11 . . 115.9(2) yes
    N1 C10 H10A . . 108.3 ?
    C11 C10 H10A . . 108.3 ?
    N1 C10 H10B . . 108.3 ?
    C11 C10 H10B . . 108.3 ?
    H10A C10 H10B . . 107.4 ?
    C12 C11 C10 . . 128.2(3) ?
    C12 C11 H11 . . 115.9 ?
    C10 C11 H11 . . 115.9 ?
    C11 C12 H12A . . 120.0 ?
    C11 C12 H12B . . 120.0 ?
    H12A C12 H12B . . 120.0 ?
    C18 C13 C14 . . 118.21(19) ?
    C18 C13 C3 . . 122.03(18) ?
    C14 C13 C3 . . 119.73(17) ?
    C15 C14 C13 . . 120.7(2) ?
    C15 C14 H14 . . 119.6 ?
    C13 C14 H14 . . 119.6 ?
    C16 C15 C14 . . 120.5(2) ?
    C16 C15 H15 . . 119.8 ?
    C14 C15 H15 . . 119.8 ?
    C17 C16 C15 . . 119.2(2) ?
    C17 C16 H16 . . 120.4 ?
    C15 C16 H16 . . 120.4 ?
    C16 C17 C18 . . 120.5(2) ?
    C16 C17 H17 . . 119.8 ?
    C18 C17 H17 . . 119.8 ?
    C13 C18 C17 . . 120.8(2) ?
    C13 C18 H18 . . 119.6 ?
    C17 C18 H18 . . 119.6 ?
    C20 C19 C24 . . 118.03(18) ?
    C20 C19 C3 . . 121.12(16) ?
    C24 C19 C3 . . 120.69(18) ?
    C19 C20 C21 . . 121.1(2) ?
    C19 C20 H20 . . 119.4 ?
    C21 C20 H20 . . 119.4 ?
    C22 C21 C20 . . 119.9(2) ?
    C22 C21 H21 . . 120.0 ?
    C20 C21 H21 . . 120.0 ?
    C23 C22 C21 . . 119.9(2) ?
    C23 C22 H22 . . 120.0 ?
    C21 C22 H22 . . 120.0 ?
    C22 C23 C24 . . 120.2(2) ?
    C22 C23 H23 . . 119.9 ?
    C24 C23 H23 . . 119.9 ?
    C19 C24 C23 . . 120.7(2) ?
    C19 C24 H24 . . 119.6 ?
    C23 C24 H24 . . 119.6 ?
    C2 N1 C9 . . 111.39(15) yes
    C2 N1 C10 . . 122.46(18) yes
    C9 N1 C10 . . 126.12(17) yes
loop_
    _geom_torsion_atom_site_label_1
    _geom_torsion_atom_site_label_2
    _geom_torsion_atom_site_label_3
    _geom_torsion_atom_site_label_4
    _geom_torsion_site_symmetry_1
    _geom_torsion_site_symmetry_2
    _geom_torsion_site_symmetry_3
    _geom_torsion_site_symmetry_4
    _geom_torsion
    _geom_torsion_publ_flag
    O1 C2 C3 C4 . . . . 177.4(2) ?
    N1 C2 C3 C4 . . . . -3.70(18) ?
    O1 C2 C3 C19 . . . . 59.6(2) ?
    N1 C2 C3 C19 . . . . -121.48(16) ?
    O1 C2 C3 C13 . . . . -63.8(2) ?
    N1 C2 C3 C13 . . . . 115.17(16) ?
    C19 C3 C4 C5 . . . . -57.8(3) ?
    C13 C3 C4 C5 . . . . 71.0(3) ?
    C2 C3 C4 C5 . . . . -175.6(2) ?
    C19 C3 C4 C9 . . . . 120.96(17) ?
    C13 C3 C4 C9 . . . . -110.24(17) ?
    C2 C3 C4 C9 . . . . 3.23(18) ?
    C9 C4 C5 C6 . . . . 1.6(3) ?
    C3 C4 C5 C6 . . . . -179.68(19) ?
    C4 C5 C6 C7 . . . . -0.5(3) ?
    C5 C6 C7 C8 . . . . -0.3(4) ?
    C6 C7 C8 C9 . . . . -0.2(4) ?
    C7 C8 C9 C4 . . . . 1.4(3) ?
    C7 C8 C9 N1 . . . . -177.8(2) ?
    C5 C4 C9 C8 . . . . -2.2(3) ?
    C3 C4 C9 C8 . . . . 178.88(19) ?
    C5 C4 C9 N1 . . . . 177.21(18) ?
    C3 C4 C9 N1 . . . . -1.7(2) ?
    N1 C10 C11 C12 . . . . -0.3(4) ?
    C4 C3 C13 C18 . . . . 3.0(3) ?
    C19 C3 C13 C18 . . . . 130.7(2) ?
    C2 C3 C13 C18 . . . . -107.4(2) ?
    C4 C3 C13 C14 . . . . -179.13(17) ?
    C19 C3 C13 C14 . . . . -51.5(2) ?
    C2 C3 C13 C14 . . . . 70.4(2) ?
    C18 C13 C14 C15 . . . . -0.1(3) ?
    C3 C13 C14 C15 . . . . -177.99(18) ?
    C13 C14 C15 C16 . . . . 0.7(4) ?
    C14 C15 C16 C17 . . . . -0.7(4) ?
    C15 C16 C17 C18 . . . . 0.1(5) ?
    C14 C13 C18 C17 . . . . -0.6(4) ?
    C3 C13 C18 C17 . . . . 177.3(3) ?
    C16 C17 C18 C13 . . . . 0.6(5) ?
    C4 C3 C19 C20 . . . . -80.4(2) ?
    C13 C3 C19 C20 . . . . 150.58(17) ?
    C2 C3 C19 C20 . . . . 31.3(2) ?
    C4 C3 C19 C24 . . . . 95.0(2) ?
    C13 C3 C19 C24 . . . . -34.0(2) ?
    C2 C3 C19 C24 . . . . -153.30(18) ?
    C24 C19 C20 C21 . . . . 1.6(3) ?
    C3 C19 C20 C21 . . . . 177.17(19) ?
    C19 C20 C21 C22 . . . . -0.5(4) ?
    C20 C21 C22 C23 . . . . -0.7(4) ?
    C21 C22 C23 C24 . . . . 0.6(4) ?
    C20 C19 C24 C23 . . . . -1.7(3) ?
    C3 C19 C24 C23 . . . . -177.3(2) ?
    C22 C23 C24 C19 . . . . 0.6(4) ?
    O1 C2 N1 C9 . . . . -178.1(2) ?
    C3 C2 N1 C9 . . . . 3.0(2) ?
    O1 C2 N1 C10 . . . . 3.8(3) ?
    C3 C2 N1 C10 . . . . -175.20(18) ?
    C8 C9 N1 C2 . . . . 178.5(2) ?
    C4 C9 N1 C2 . . . . -0.8(2) ?
    C8 C9 N1 C10 . . . . -3.4(4) ?
    C4 C9 N1 C10 . . . . 177.25(19) ?
    C11 C10 N1 C2 . . . . -96.5(3) ?
    C11 C10 N1 C9 . . . . 85.6(3) ?
loop_
    _geom_hbond_atom_site_label_D
    _geom_hbond_atom_site_label_H
    _geom_hbond_atom_site_label_A
    _geom_hbond_site_symmetry_A
    _geom_hbond_distance_DH
    _geom_hbond_distance_HA
    _geom_hbond_distance_DA
    _geom_hbond_angle_DHA
    _geom_hbond_publ_flag
    C12 H12A N1 . 0.93 2.59 2.905(4) 100 yes
    C10 H10A O1 4_555 0.97 2.49 3.446(3) 170 yes
    C23 H23 O1 3_645 0.93 2.55 3.356(3) 146 yes
data_global
_journal_date_recd_electronic     2007-12-22
_journal_date_accepted     2008-04-07
_journal_name_full     'Acta Crystallographica, Section E'
_journal_year     2008
_journal_volume     64
_journal_issue      5
_journal_page_first     o834
_journal_page_last     o834
_journal_paper_category     QO
_journal_coeditor_code     GW2038
_publ_contact_author_name     'Dr. L. Sudha'
_publ_contact_author_address
;
Department of Physics
  SRM University
  Ramapuram Campus
  Chennai - 600 089
  India
;
_publ_contact_author_email     sudharose18@gmail.com
_publ_contact_author_fax     '91 44 24911709'
_publ_contact_author_phone     '91 44 24911709'
_publ_section_title
;
1-Allyl-3,3-diphenylindolin-2-one
;
loop_
    _publ_author_name
    _publ_author_address
    'S. Nirmala'
;
 Department of Physics
  Easwari Engineering College
  Ramapuram
  Chennai 600 089, India
;
    'E. Theboral Sugi Kamala'
;
 Department of Physics
  Easwari Engineering College
  Ramapuram
  Chennai 600 089, India
;
    'L. Sudha'
; Department of Physics
  SRM University
  Ramapuram Campus
  Chennai 600 089
  India
;
    'A. R. Naresh Raj '
; Post Graduate Research
  Department of Chemistry
  The New College
  Chennai 600014, India.
;
    'C. A. M. A. Huq'
; Post Graduate Research
  Department of Chemistry
  The New College
  Chennai 600014, India.
;
