# Supplementary material for: 1-Allyl-3,3-diphenyl­indolin-2-one
Source: Acta Crystallogr Sect E Struct Rep Online. 2008 Apr 16;64(Pt 5):o834. doi: 10.1107/S1600536808009446 (PMC2961105; doi:10.1107/S1600536808009446)
Supplement: Supplementary file 2 [file e-64-0o834-Isup2.hkl]

#
# h,k,l, Fc-squared, Fo-squared, sigma(Fo-squared) and status flag
#
data_I
_shelx_title ' NIRMALA in P2(1)2(1)2(1)'
_shelx_refln_list_code          4
_shelx_F_calc_maximum      109.65
_exptl_crystal_F_000       688.00
_reflns_d_resolution_high  0.6590
 
loop_
 _symmetry_equiv_pos_as_xyz
 'x, y, z'
 '-x+1/2, -y, z+1/2'
 '-x, y+1/2, -z+1/2'
 'x+1/2, -y+1/2, -z'
 
_cell_length_a     8.8449
_cell_length_b    12.3879
_cell_length_c    16.0377
_cell_angle_alpha  90.000
_cell_angle_beta   90.000
_cell_angle_gamma  90.000
 
_shelx_F_squared_multiplier     1.000
 
loop_
 _refln_index_h
 _refln_index_k
 _refln_index_l
 _refln_F_squared_calc
 _refln_F_squared_meas
 _refln_F_squared_sigma
 _refln_observed_status
   2   0   0     1731.32     1849.42     35.39 o
   4   0   0      580.99      587.32     14.46 o
   6   0   0      450.99      453.04     12.33 o
   8   0   0      935.07      916.28     23.43 o
  10   0   0       26.66       17.36      3.05 o
   1   1   0    12024.11    11053.90    232.09 o
   2   1   0        4.10        5.60      0.59 o
   3   1   0        7.49        7.27      0.39 o
   4   1   0       40.83       38.82      0.96 o
   5   1   0      732.85      818.16     10.85 o
   6   1   0       40.36       36.77      1.12 o
   7   1   0      246.25      235.22      3.86 o
   8   1   0        6.63        3.57      1.66 o
   9   1   0       12.89        6.63      2.43 o
  10   1   0        2.88       -0.33      2.46 o
  11   1   0        2.53        4.77      2.99 o
   0   2   0    11339.53     9166.89    997.84 o
   1   2   0     4815.89     4824.11     45.56 o
   2   2   0     6438.18     6594.92     69.17 o
   3   2   0     3165.83     3622.07     54.36 o
   4   2   0      166.26      198.06      7.50 o
   5   2   0       23.23       30.35      2.42 o
   6   2   0        8.97       10.52      0.92 o
   7   2   0      128.26      134.38      5.44 o
   8   2   0      280.45      234.19      8.51 o
   9   2   0       88.48       82.83      5.30 o
  10   2   0       78.85       78.33      5.20 o
  11   2   0       19.77       24.67      3.97 o
  12   2   0       41.26       41.66      4.91 o
   1   3   0      564.76      443.21      4.90 o
   2   3   0     1489.82     1674.30     15.97 o
   3   3   0       15.28       24.20      0.84 o
   4   3   0      561.66      621.40      8.05 o
   5   3   0        1.23       -0.15      0.41 o
   6   3   0      104.81      104.28      2.24 o
   7   3   0        9.60        6.58      0.89 o
   8   3   0       64.28       62.39      2.95 o
   9   3   0       63.76       52.81      6.40 o
  10   3   0        5.19        2.58      2.81 o
  11   3   0       42.61       42.14      4.64 o
  12   3   0        3.36        5.48      3.57 o
  13   3   0       12.56       13.02      4.29 o
   0   4   0      472.20      537.23      8.39 o
   1   4   0     5723.86     5409.30     64.79 o
   2   4   0       16.92       14.27      0.58 o
   3   4   0     1093.55     1062.98     11.36 o
   4   4   0      149.92      152.05      2.08 o
   5   4   0        9.20        9.95      0.45 o
   6   4   0       53.18       55.81      1.81 o
   7   4   0        2.70        0.93      0.81 o
   8   4   0       66.09       62.57      2.20 o
   9   4   0      138.40      145.80      3.48 o
  10   4   0       33.24       37.66      4.15 o
  11   4   0        6.77        7.26      3.41 o
  12   4   0        7.65       11.00      3.55 o
  13   4   0        2.84        5.45      4.05 o
   1   5   0       88.02       91.36      1.73 o
   2   5   0      241.12      251.59      3.10 o
   3   5   0       31.50       23.66      1.23 o
   4   5   0      188.26      201.77      2.74 o
   5   5   0       65.79       61.99      1.49 o
   6   5   0        6.34        6.15      0.98 o
   7   5   0       62.83       62.34      4.35 o
   8   5   0        0.38       -0.93      0.93 o
   9   5   0       43.58       39.83      2.02 o
  10   5   0        0.26        0.62      1.05 o
  11   5   0        5.76        6.27      3.10 o
  12   5   0        1.42        5.95      3.50 o
   0   6   0      316.56      308.05      5.38 o
   1   6   0      318.96      403.87      5.51 o
   2   6   0      434.47      440.50      5.16 o
   3   6   0      969.62      943.72     10.30 o
   4   6   0      255.31      281.08      4.03 o
   5   6   0       66.01       68.03      2.08 o
   6   6   0      153.89      143.76      2.75 o
   7   6   0        9.87        9.04      1.27 o
   8   6   0       98.37       97.01      3.06 o
   9   6   0       55.48       52.46      3.94 o
  10   6   0        3.31        4.39      1.30 o
  11   6   0        1.46       -0.06      3.00 o
  12   6   0       11.89        7.88      3.97 o
   1   7   0       35.23       51.49      1.48 o
   2   7   0      189.05      174.68      2.55 o
   3   7   0        5.25        4.86      1.18 o
   4   7   0        3.34        3.78      0.67 o
   5   7   0       96.36      106.47      3.26 o
   6   7   0       56.30       59.31      6.02 o
   7   7   0       20.45       18.75      1.67 o
   8   7   0       13.07       14.71      1.65 o
   9   7   0       43.60       40.58      2.36 o
  10   7   0        0.69       -0.33      1.31 o
  11   7   0        6.66        7.09      3.62 o
  12   7   0        3.37        3.30      3.66 o
   0   8   0      400.36      403.57      7.14 o
   1   8   0      491.78      481.46      5.83 o
   2   8   0       28.42       24.85      0.94 o
   3   8   0      187.44      160.35      3.30 o
   4   8   0       25.64       27.36      1.24 o
   5   8   0      106.13      100.93      2.20 o
   6   8   0        0.32        0.46      1.27 o
   7   8   0        2.49        0.56      1.34 o
   8   8   0       11.17       11.70      1.73 o
   9   8   0        0.38       -0.52      1.40 o
  10   8   0        9.12        7.49      1.68 o
  11   8   0        7.91       15.53      4.14 o
  12   8   0        6.64        5.92      4.09 o
   1   9   0      117.52      108.54      2.17 o
   2   9   0      121.10      116.96      2.22 o
   3   9   0       24.01       19.84      0.93 o
   4   9   0      166.82      164.44      3.14 o
   5   9   0        1.36        1.11      0.77 o
   6   9   0        1.95        0.32      1.44 o
   7   9   0        6.92        7.16      1.62 o
   8   9   0        8.14        4.98      3.61 o
   9   9   0        1.46        1.16      1.53 o
  10   9   0       11.55       13.50      2.04 o
  11   9   0       12.25       18.78      2.26 o
   0  10   0      237.51      213.69      4.75 o
   1  10   0       35.93       48.83      1.54 o
   2  10   0       22.69       13.89      1.07 o
   3  10   0        0.32       -0.66      0.66 o
   4  10   0       62.53       60.86      2.35 o
   5  10   0        2.94        1.20      1.22 o
   6  10   0       16.23       13.19      1.99 o
   7  10   0       30.71       36.18      2.57 o
   8  10   0       33.06       31.03      3.02 o
   9  10   0       11.23       11.06      2.03 o
  10  10   0       19.65       21.43      2.48 o
  11  10   0        6.21        7.35      2.07 o
   1  11   0      105.95       81.31      2.04 o
   2  11   0        0.00       -0.69      0.74 o
   3  11   0       19.79       24.06      1.21 o
   4  11   0       33.47       34.07      2.13 o
   5  11   0        4.19        6.23      1.64 o
   6  11   0        4.73        3.21      1.77 o
   7  11   0        6.07        2.15      1.81 o
   8  11   0        5.15        8.46      2.06 o
   9  11   0        0.61       -1.86      1.86 o
  10  11   0       27.20       27.14      2.81 o
   0  12   0       25.81       29.31      3.20 o
   1  12   0       12.00       11.55      1.32 o
   2  12   0       76.13       83.33      2.18 o
   3  12   0       55.21       54.25      2.45 o
   4  12   0      220.37      227.15      4.55 o
   5  12   0       32.41       31.66      2.13 o
   6  12   0       41.91       36.28      2.92 o
   7  12   0        6.50        6.65      2.10 o
   8  12   0        0.07       -1.89      1.89 o
   9  12   0        7.95        6.89      2.42 o
  10  12   0        0.54        1.88      2.69 o
   1  13   0       50.23       54.32      2.22 o
   2  13   0      100.02      105.33      2.94 o
   3  13   0      145.58      131.99      4.48 o
   4  13   0       13.62       20.98      3.92 o
   5  13   0        2.10       -0.20      1.50 o
   6  13   0        2.27        0.42      2.08 o
   7  13   0       16.30       18.78      2.66 o
   8  13   0        0.15       -0.51      2.27 o
   9  13   0       12.95       21.55      7.81 o
   0  14   0        0.01        0.84      2.48 o
   1  14   0       12.55       11.20      1.45 o
   2  14   0        2.81        5.02      2.23 o
   3  14   0        0.10        0.79      1.38 o
   4  14   0       51.65       53.68      2.90 o
   5  14   0       26.61       24.75      2.25 o
   6  14   0        2.92       -0.53      1.20 o
   7  14   0        2.24        4.38      2.49 o
   8  14   0       11.31       19.34      5.60 o
   1  15   0       17.90       14.58      2.48 o
   2  15   0       15.16       23.53      2.77 o
   3  15   0       20.06       19.67      2.71 o
   4  15   0        4.05        2.65      1.85 o
   5  15   0       35.94       38.31      2.67 o
   6  15   0       21.18       21.88      1.79 o
   7  15   0        6.48       10.89      2.89 o
   8  15   0        0.09        0.53      2.69 o
   0  16   0       55.35       61.32      5.28 o
   1  16   0        3.03        9.35      2.58 o
   2  16   0        7.55       12.82      2.76 o
   3  16   0        1.29       -0.92      3.61 o
   4  16   0        0.75        0.98      2.26 o
   5  16   0       30.15       37.27      4.44 o
   6  16   0        1.88       -1.13      2.71 o
   7  16   0        0.00        2.53      3.32 o
   1  17   0       51.65       61.48      4.88 o
   2  17   0       11.02       14.75      6.35 o
   3  17   0        5.53        6.24      4.41 o
   4  17   0        7.41        7.41      2.35 o
   5  17   0        3.48        4.57      2.99 o
   0  18   0       23.73       28.91      5.32 o
   1  18   0        0.72        3.99      3.27 o
   2  18   0       13.07       12.09      4.62 o
   3  18   0        4.61        4.40      4.78 o
   1   0   1       22.37       22.47      0.63 o
   2   0   1     4229.85     4523.00     44.68 o
   3   0   1      425.09      482.85      6.47 o
   4   0   1        0.15        0.30      0.79 o
   5   0   1       90.53       79.59      1.84 o
   6   0   1      267.01      259.03      4.05 o
   7   0   1      203.93      210.70      3.54 o
   8   0   1       45.21       45.49      2.66 o
   9   0   1       18.03       12.74      2.02 o
  10   0   1        0.28        1.52      1.65 o
   1   1   1     1302.66     1344.11     10.73 o
   2   1   1     8098.09     8226.75     57.19 o
   3   1   1      676.72      651.73      5.53 o
   4   1   1      629.79      710.49      6.11 o
   5   1   1       66.54       70.39      0.93 o
   6   1   1       38.98       43.84      0.75 o
   7   1   1      107.37      103.06      1.33 o
   8   1   1       37.75       30.89      1.97 o
   9   1   1        4.20        1.58      1.67 o
  10   1   1       17.36       15.92      2.25 o
  11   1   1        2.29       -0.86      2.72 o
   0   2   1      161.35      164.40      4.67 o
   1   2   1     4335.26     4177.21     29.24 o
   2   2   1     1634.23     1748.98     13.85 o
   3   2   1      204.76      195.88      2.17 o
   4   2   1      540.61      523.52      5.65 o
   5   2   1      102.36      114.10      1.48 o
   6   2   1        6.27        4.86      0.41 o
   7   2   1      106.77      109.72      1.61 o
   8   2   1      196.40      203.02      5.51 o
   9   2   1       73.54       64.64      3.40 o
  10   2   1       10.06       10.36      2.19 o
  11   2   1        0.21        1.18      1.98 o
  12   2   1        3.56        3.03      2.30 o
   0   3   1    11441.36    10661.83    127.63 o
   1   3   1      959.23     1006.25      8.07 o
   2   3   1      815.53      713.51      6.26 o
   3   3   1      964.00      949.29      6.87 o
   4   3   1      936.05     1054.87     12.47 o
   5   3   1      136.05      166.54      4.27 o
   6   3   1       34.05       35.64      1.47 o
   7   3   1       48.70       43.29      1.42 o
   8   3   1       87.95       73.70      2.79 o
   9   3   1        8.95       10.15      0.78 o
  10   3   1       19.10       24.10      2.55 o
  11   3   1        1.93        1.27      2.10 o
  12   3   1       18.70       27.66      4.98 o
  13   3   1       11.25       11.39      3.55 o
   0   4   1     2097.17     1844.46     22.21 o
   1   4   1      512.54      522.80      4.39 o
   2   4   1      399.16      385.53      2.93 o
   3   4   1      213.94      237.25      2.05 o
   4   4   1       46.91       57.84      0.77 o
   5   4   1      492.44      541.43      4.13 o
   6   4   1       71.41       74.72      1.22 o
   7   4   1       20.94       19.57      0.86 o
   8   4   1        6.32        3.86      0.85 o
   9   4   1       17.56       16.52      0.91 o
  10   4   1       12.62       11.20      1.46 o
  11   4   1       10.77       11.41      2.43 o
  12   4   1        7.66        8.68      2.62 o
  13   4   1        1.78       -0.73      2.51 o
   0   5   1      457.32      480.37      5.47 o
   1   5   1       36.62       33.88      0.67 o
   2   5   1      471.84      511.17      4.08 o
   3   5   1       83.13      108.09      1.24 o
   4   5   1      146.04      156.66      1.58 o
   5   5   1       85.86       90.73      1.47 o
   6   5   1       66.93       68.31      1.15 o
   7   5   1       16.50       20.08      1.25 o
   8   5   1       17.09       17.86      0.97 o
   9   5   1      100.30       98.19      2.11 o
  10   5   1       34.69       36.71      1.83 o
  11   5   1        3.67       -0.53      3.29 o
  12   5   1       13.01       19.77      3.67 o
   0   6   1      309.19      340.79      4.15 o
   1   6   1      143.22      126.37      1.47 o
   2   6   1      120.13      139.67      1.45 o
   3   6   1      285.38      287.26      2.69 o
   4   6   1       42.41       41.85      0.77 o
   5   6   1      108.76      122.54      1.57 o
   6   6   1       40.30       34.26      1.08 o
   7   6   1       18.86       15.68      0.98 o
   8   6   1       35.05       37.40      1.60 o
   9   6   1       92.73       86.47      2.11 o
  10   6   1        3.65        3.35      0.90 o
  11   6   1        8.32        6.95      2.42 o
  12   6   1        4.90        1.29      2.57 o
   0   7   1        7.97        8.15      0.63 o
   1   7   1      298.15      296.43      2.55 o
   2   7   1       26.69       32.87      0.73 o
   3   7   1      295.69      288.41      2.59 o
   4   7   1       26.32       25.13      0.92 o
   5   7   1       93.86       91.98      1.58 o
   6   7   1       43.29       36.33      1.27 o
   7   7   1        3.90        2.30      1.12 o
   8   7   1       59.96       59.42      2.51 o
   9   7   1        0.69        1.53      0.94 o
  10   7   1        9.86       11.80      1.28 o
  11   7   1        0.06       -2.16      2.16 o
  12   7   1        6.78        6.66      2.74 o
   0   8   1      294.88      302.20      4.00 o
   1   8   1       72.05       75.81      1.10 o
   2   8   1       44.89       43.32      0.88 o
   3   8   1       77.69       69.70      1.06 o
   4   8   1       62.18       64.81      1.28 o
   5   8   1       18.29       15.12      0.80 o
   6   8   1       74.64       66.28      2.00 o
   7   8   1       23.33       24.03      1.63 o
   8   8   1       10.17        8.29      1.12 o
   9   8   1        1.23        2.19      1.89 o
  10   8   1        7.69        9.28      1.20 o
  11   8   1        2.23        3.62      1.59 o
  12   8   1       11.98        8.79      2.96 o
   0   9   1      156.62      153.40      2.64 o
   1   9   1       91.92       80.62      1.21 o
   2   9   1      177.89      162.24      1.86 o
   3   9   1       16.03       12.72      0.58 o
   4   9   1      128.50      119.28      1.83 o
   5   9   1       32.04       34.17      0.95 o
   6   9   1        0.51        1.04      1.00 o
   7   9   1        2.39        0.21      1.02 o
   8   9   1        1.03        1.62      1.12 o
   9   9   1        6.86        7.07      1.53 o
  10   9   1       15.33       18.36      3.04 o
  11   9   1       14.02       17.48      1.57 o
   0  10   1        0.97        0.99      0.76 o
   1  10   1        4.76        4.05      0.87 o
   2  10   1      655.19      638.87      5.46 o
   3  10   1      186.92      165.68      1.95 o
   4  10   1       40.08       37.13      1.16 o
   5  10   1        0.58       -0.70      0.70 o
   6  10   1       25.79       23.98      1.49 o
   7  10   1       11.67       10.48      1.36 o
   8  10   1        0.77        0.12      1.20 o
   9  10   1       13.23       15.49      1.61 o
  10  10   1        3.23        7.05      1.47 o
  11  10   1        1.56        1.58      1.38 o
   0  11   1        3.44       -0.39      1.44 o
   1  11   1       83.93       84.60      1.59 o
   2  11   1       24.60       21.58      0.84 o
   3  11   1       86.79       79.18      1.39 o
   4  11   1      128.81      127.00      2.14 o
   5  11   1       15.96       15.74      1.12 o
   6  11   1       12.57        9.22      1.38 o
   7  11   1        9.29        9.12      1.79 o
   8  11   1        5.91        4.12      1.40 o
   9  11   1       18.77       26.40      1.87 o
  10  11   1       10.46       10.13      2.40 o
   0  12   1        2.81        3.68      2.04 o
   1  12   1      123.82      113.02      2.09 o
   2  12   1        1.73        0.72      0.61 o
   3  12   1       71.48       60.68      1.31 o
   4  12   1       51.98       54.81      1.61 o
   5  12   1       49.84       54.50      1.87 o
   6  12   1        3.84        5.89      1.41 o
   7  12   1        6.30        4.33      1.72 o
   8  12   1       13.44       16.12      1.79 o
   9  12   1       23.45       24.00      2.00 o
  10  12   1        0.64        3.15      1.62 o
   0  13   1       31.31       34.08      2.85 o
   1  13   1       17.90       14.75      1.03 o
   2  13   1        2.84        1.40      0.78 o
   3  13   1        7.35       11.25      1.06 o
   4  13   1        0.23        1.69      0.97 o
   5  13   1        7.56        5.12      1.13 o
   6  13   1        1.13        1.01      1.03 o
   7  13   1        8.44       10.12      1.67 o
   8  13   1        4.83        5.16      1.67 o
   9  13   1       10.59        9.67      1.89 o
   0  14   1        5.79       11.61      2.61 o
   1  14   1        5.79        5.08      1.15 o
   2  14   1       20.20       22.02      2.54 o
   3  14   1       15.03       17.97      1.26 o
   4  14   1        0.68        0.07      1.15 o
   5  14   1        8.06        9.03      1.33 o
   6  14   1        7.44        6.25      1.22 o
   7  14   1        7.49       13.61      1.94 o
   8  14   1        3.94        4.30      1.88 o
   0  15   1        0.65       -1.63      2.12 o
   1  15   1       27.82       28.35      1.96 o
   2  15   1       25.43       32.01      2.02 o
   3  15   1       10.72       13.36      1.74 o
   4  15   1        4.94        7.59      1.64 o
   5  15   1        3.69        3.74      1.47 o
   6  15   1        3.86        4.44      1.23 o
   7  15   1        4.16        5.79      1.98 o
   8  15   1        2.91        2.47      1.95 o
   0  16   1        1.31       -0.07      2.28 o
   1  16   1       10.19       15.86      1.94 o
   2  16   1        5.40        3.23      1.65 o
   3  16   1       16.27       23.39      3.21 o
   4  16   1       10.57       11.48      2.01 o
   5  16   1        0.14       -1.10      1.34 o
   6  16   1        0.22       -1.21      1.21 o
   7  16   1        0.71        0.00      2.68 o
   0  17   1        1.06        3.54      3.06 o
   1  17   1        3.36        6.32      3.14 o
   2  17   1        4.80        2.44      1.95 o
   3  17   1        3.22        3.65      2.96 o
   4  17   1        2.63        3.34      2.02 o
   5  17   1        1.59        1.69      1.45 o
   0  18   1        6.38        5.45      3.10 o
   1  18   1        5.84       10.12      2.31 o
   2  18   1        5.41        3.93      7.13 o
   3  18   1        0.65        1.03      4.69 o
   0   0   2     1871.91     1716.74     26.61 o
   1   0   2     1023.13     1180.22     10.60 o
   2   0   2      292.56      341.79      3.21 o
   3   0   2       56.84       70.89      1.00 o
   4   0   2       23.11       26.90      0.99 o
   5   0   2      363.99      379.48      5.47 o
   6   0   2       14.66       13.74      0.81 o
   7   0   2       20.01       22.80      1.19 o
   8   0   2        1.68        3.18      2.11 o
   9   0   2        3.65        3.52      1.66 o
  10   0   2        9.36        8.69      2.04 o
   0   1   2     5383.33     5316.80    126.22 o
   1   1   2      321.06      297.15      5.19 o
   2   1   2     2479.38     2585.26     17.56 o
   3   1   2      996.87     1062.19      7.33 o
   4   1   2      351.53      412.99      3.19 o
   5   1   2      166.10      196.88      1.84 o
   6   1   2       14.71       14.95      0.78 o
   7   1   2       79.52       85.75      1.23 o
   8   1   2      288.03      265.78      5.26 o
   9   1   2       14.20       16.77      1.84 o
  10   1   2        2.59        3.19      1.79 o
  11   1   2       28.31       25.44      3.30 o
  12   1   2       13.97        9.24      3.75 o
   0   2   2     2163.12     2029.80     24.73 o
   1   2   2     7509.10     7243.48     54.01 o
   2   2   2     1487.17     1605.29     11.87 o
   3   2   2      553.34      569.74      4.75 o
   4   2   2      148.00      166.49      1.78 o
   5   2   2        7.15        5.53      0.50 o
   6   2   2       22.65       25.65      0.65 o
   7   2   2       71.24       69.04      1.70 o
   8   2   2        8.29       11.75      2.36 o
   9   2   2      100.68       98.93      4.01 o
  10   2   2        7.65        8.00      2.03 o
  11   2   2        5.08        3.36      2.14 o
  12   2   2        3.42        4.96      3.49 o
  13   2   2       10.21       12.19      4.38 o
   0   3   2       13.51        3.96      0.53 o
   1   3   2      151.06      189.66      1.77 o
   2   3   2     1186.28     1235.43      9.99 o
   3   3   2      966.81     1082.32      8.28 o
   4   3   2      473.95      474.62      5.74 o
   5   3   2      156.91      178.79      2.23 o
   6   3   2      144.02      143.28      1.80 o
   7   3   2        7.00        6.06      0.73 o
   8   3   2       67.39       65.97      1.81 o
   9   3   2        2.26        1.12      0.69 o
  10   3   2        8.26        9.28      1.17 o
  11   3   2       53.11       55.84      8.07 o
  12   3   2       26.98       34.07      3.32 o
  13   3   2        8.00        3.81      3.77 o
   0   4   2       66.98       64.02      1.32 o
   1   4   2      382.68      411.35      3.32 o
   2   4   2      107.44      113.33      1.07 o
   3   4   2     1041.22     1156.49     10.21 o
   4   4   2       78.35       95.39      1.27 o
   5   4   2      571.87      583.61      5.55 o
   6   4   2       89.00       85.48      2.24 o
   7   4   2        0.79        0.23      0.76 o
   8   4   2       17.53       18.25      1.14 o
   9   4   2        6.81       10.10      1.12 o
  10   4   2        3.77        6.24      1.09 o
  11   4   2       53.67       58.87      5.27 o
  12   4   2        2.90        0.31      2.29 o
  13   4   2       16.44       19.21      4.09 o
   0   5   2     3012.42     3204.80     38.35 o
   1   5   2      526.44      534.95      4.29 o
   2   5   2       28.98       34.68      0.61 o
   3   5   2      164.54      189.54      1.89 o
   4   5   2      670.50      706.16      5.97 o
   5   5   2       93.84       97.54      1.44 o
   6   5   2       67.17       73.30      1.22 o
   7   5   2       20.87       22.17      1.24 o
   8   5   2       35.15       37.65      1.38 o
   9   5   2        5.17        4.75      0.85 o
  10   5   2       33.12       29.62      1.30 o
  11   5   2       30.18       36.65      3.31 o
  12   5   2       14.60       14.95      2.75 o
   0   6   2       19.27       24.97      0.99 o
   1   6   2      681.73      731.02      6.18 o
   2   6   2      213.75      184.05      1.92 o
   3   6   2      241.78      256.45      2.46 o
   4   6   2       84.80       81.74      1.20 o
   5   6   2       59.96       66.14      1.16 o
   6   6   2       62.09       71.35      1.54 o
   7   6   2      153.00      134.68      2.53 o
   8   6   2        1.32       -0.55      0.84 o
   9   6   2        0.43       -0.50      0.85 o
  10   6   2       11.95       15.36      1.12 o
  11   6   2       15.84       16.67      2.81 o
  12   6   2        6.42        6.42      2.68 o
   0   7   2      964.31      949.09      9.41 o
   1   7   2      819.80      791.19      5.95 o
   2   7   2      186.36      177.91      1.98 o
   3   7   2      165.75      166.70      1.70 o
   4   7   2       91.38      103.86      1.44 o
   5   7   2        6.04        5.51      0.59 o
   6   7   2       60.29       58.46      1.48 o
   7   7   2       28.63       28.43      1.34 o
   8   7   2       44.39       42.63      1.71 o
   9   7   2       18.10       20.68      1.30 o
  10   7   2       24.90       23.27      1.49 o
  11   7   2        5.49        9.47      1.54 o
  12   7   2       12.48       16.53      3.17 o
   0   8   2       70.31       83.79      1.77 o
   1   8   2       46.04       44.13      0.83 o
   2   8   2      210.83      230.72      2.47 o
   3   8   2       34.77       36.01      0.81 o
   4   8   2      234.87      237.63      2.73 o
   5   8   2       25.66       27.37      0.92 o
   6   8   2       41.52       39.15      2.33 o
   7   8   2       76.35       77.64      2.25 o
   8   8   2       22.58       22.71      1.64 o
   9   8   2       16.88       18.11      1.90 o
  10   8   2        7.89        4.61      1.14 o
  11   8   2       10.16       10.21      1.69 o
  12   8   2        1.70       -2.45      2.45 o
   0   9   2        4.69        5.96      0.78 o
   1   9   2       64.66       64.66      1.11 o
   2   9   2       53.94       55.57      1.12 o
   3   9   2      137.47      121.25      1.54 o
   4   9   2      179.76      174.82      2.34 o
   5   9   2      103.82      102.68      2.29 o
   6   9   2       18.40       15.66      1.30 o
   7   9   2        4.63        5.20      1.14 o
   8   9   2       23.80       24.63      1.54 o
   9   9   2       15.20       10.64      1.34 o
  10   9   2        4.07        3.18      1.27 o
  11   9   2        8.45       10.37      1.42 o
   0  10   2      377.69      346.51      4.23 o
   1  10   2        1.20        1.44      0.58 o
   2  10   2       17.20       11.38      0.72 o
   3  10   2       92.14       90.89      1.40 o
   4  10   2       13.10       10.48      0.82 o
   5  10   2      156.74      148.22      2.44 o
   6  10   2        2.09        0.43      1.09 o
   7  10   2       13.98       19.94      1.52 o
   8  10   2        6.01        8.34      1.39 o
   9  10   2        0.06       -0.23      1.23 o
  10  10   2       17.80       17.52      1.67 o
  11  10   2        5.60        8.29      1.78 o
   0  11   2      456.59      461.71      6.99 o
   1  11   2       83.05       78.18      1.56 o
   2  11   2      275.80      261.75      2.80 o
   3  11   2       18.32       19.32      0.78 o
   4  11   2       24.74       24.28      1.40 o
   5  11   2        3.10        1.83      1.10 o
   6  11   2       34.40       33.72      1.81 o
   7  11   2        1.35        3.02      1.30 o
   8  11   2        9.27        8.95      1.65 o
   9  11   2       10.83       12.78      1.64 o
  10  11   2        6.76       11.00      1.72 o
   0  12   2        0.01       -0.10      1.06 o
   1  12   2      149.93      125.15      2.44 o
   2  12   2       46.02       46.12      1.17 o
   3  12   2      102.33       99.30      1.82 o
   4  12   2       13.20       14.52      1.25 o
   5  12   2       19.04       18.80      1.21 o
   6  12   2       20.31       22.99      1.27 o
   7  12   2       10.72       10.36      1.59 o
   8  12   2       13.22       14.04      1.74 o
   9  12   2        1.67        1.07      1.57 o
  10  12   2        6.57        7.42      2.37 o
   0  13   2        1.36       -1.08      1.62 o
   1  13   2        9.87        7.47      1.04 o
   2  13   2        7.89        7.78      0.83 o
   3  13   2       10.61       13.13      1.09 o
   4  13   2       21.10       24.70      1.38 o
   5  13   2       39.82       38.53      1.69 o
   6  13   2        4.47        3.92      1.03 o
   7  13   2       15.61       19.37      2.02 o
   8  13   2        3.91        4.47      1.77 o
   9  13   2        8.92       10.83      1.94 o
   0  14   2       19.95       22.82      3.59 o
   1  14   2        9.48       10.58      1.20 o
   2  14   2        0.01       -0.74      1.30 o
   3  14   2       20.56       18.00      1.26 o
   4  14   2        1.86       -1.49      1.71 o
   5  14   2       33.01       29.56      1.65 o
   6  14   2        0.69       -1.07      1.07 o
   7  14   2        9.17        9.23      1.89 o
   8  14   2        2.33        5.43      1.94 o
   0  15   2        0.00       -1.44      2.15 o
   1  15   2       10.53        7.83      1.64 o
   2  15   2        2.71        4.38      1.58 o
   3  15   2        3.49        0.89      1.56 o
   4  15   2        1.60        1.01      1.27 o
   5  15   2        0.16        0.78      1.22 o
   6  15   2        0.19        1.54      1.20 o
   7  15   2        0.32       -1.14      2.59 o
   8  15   2        5.78        6.90      3.01 o
   0  16   2        6.02        5.71      2.85 o
   1  16   2       32.15       36.72      2.25 o
   2  16   2        2.70       -0.31      1.69 o
   3  16   2        0.89        1.65      2.59 o
   4  16   2        2.55        4.89      1.54 o
   5  16   2       10.20       13.88      1.50 o
   6  16   2        4.00        4.37      1.34 o
   0  17   2       15.41       19.09      3.27 o
   1  17   2        1.22        1.16      2.01 o
   2  17   2       13.52       14.79      2.39 o
   3  17   2        1.78        2.57      2.84 o
   4  17   2        5.94        7.16      1.71 o
   5  17   2        4.66        4.84      1.42 o
   0  18   2        2.95        5.72      3.23 o
   1  18   2        5.73        3.39      2.22 o
   2  18   2        0.23        2.17      3.18 o
   3  18   2        0.16        1.00      3.91 o
   1   0   3     2338.55     2491.11     20.87 o
   2   0   3     5932.73     6259.04     50.47 o
   3   0   3      869.65      956.47     10.36 o
   4   0   3      337.17      355.41      4.25 o
   5   0   3      547.28      586.15      6.77 o
   6   0   3      196.67      206.89      2.84 o
   7   0   3      233.02      211.58      3.59 o
   8   0   3        0.66       -1.34      1.34 o
   9   0   3        4.46        3.37      1.58 o
  10   0   3       27.13       19.65      3.64 o
   0   1   3     1838.42     1658.93     14.49 o
   1   1   3    10338.50    10366.46     73.24 o
   2   1   3     2926.58     2971.69     16.80 o
   3   1   3     1219.65     1278.35      8.71 o
   4   1   3     1197.95     1280.73     10.43 o
   5   1   3      503.88      512.67      4.25 o
   6   1   3      104.49       89.55      1.17 o
   7   1   3      132.52      123.97      1.64 o
   8   1   3       61.28       61.27      2.46 o
   9   1   3       14.88       17.52      1.74 o
  10   1   3       28.73       24.91      2.52 o
  11   1   3        6.22        4.17      2.11 o
  12   1   3        3.30       -1.37      3.25 o
   0   2   3      399.82      424.43      4.27 o
   1   2   3     5436.32     5347.32     35.67 o
   2   2   3      344.61      363.92      3.12 o
   3   2   3      982.94     1087.95      7.53 o
   4   2   3     1585.38     1652.98     14.79 o
   5   2   3      137.86      169.91      1.86 o
   6   2   3       39.42       46.36      1.03 o
   7   2   3      182.12      170.81      3.08 o
   8   2   3        1.10       -0.52      0.77 o
   9   2   3       44.53       53.60      3.10 o
  10   2   3       14.23       11.17      2.14 o
  11   2   3        1.02       -1.09      3.10 o
  12   2   3        6.56        6.73      2.39 o
  13   2   3        3.46       10.98      4.27 o
   0   3   3     5694.38     5681.57     68.99 o
   1   3   3     2370.23     2197.92     17.50 o
   2   3   3      150.76      123.19      1.19 o
   3   3   3      266.52      282.29      2.38 o
   4   3   3      321.57      363.47      3.55 o
   5   3   3      493.07      497.67      4.35 o
   6   3   3       21.38       20.04      0.83 o
   7   3   3      283.28      292.39      4.73 o
   8   3   3       13.67       13.91      2.48 o
   9   3   3       13.24       15.47      1.19 o
  10   3   3       14.19       12.37      2.24 o
  11   3   3        7.24        6.75      5.06 o
  12   3   3        4.07        4.13      3.09 o
  13   3   3        1.02       -3.50      3.50 o
   0   4   3     2993.07     2991.59     31.31 o
   1   4   3     4015.27     3985.82     31.52 o
   2   4   3      185.80      170.60      1.59 o
   3   4   3       91.01       95.69      1.25 o
   4   4   3        3.34       12.53      0.50 o
   5   4   3       34.01       30.94      0.70 o
   6   4   3       66.42       73.58      1.27 o
   7   4   3       63.77       57.51      2.20 o
   8   4   3      184.56      163.43      3.55 o
   9   4   3       24.61       25.09      1.33 o
  10   4   3       25.30       25.58      1.53 o
  11   4   3        5.53        8.36      2.41 o
  12   4   3        2.09        7.14      2.45 o
  13   4   3        4.86        3.75      3.88 o
   0   5   3        5.76        3.07      0.47 o
   1   5   3      656.97      679.49      5.73 o
   2   5   3      859.86      964.66      7.45 o
   3   5   3       75.63       73.21      1.05 o
   4   5   3       41.22       42.26      0.89 o
   5   5   3       30.57       40.46      1.12 o
   6   5   3       59.64       62.96      1.56 o
   7   5   3       12.57       12.04      1.12 o
   8   5   3       11.20       12.15      1.00 o
   9   5   3       89.84       90.89      2.06 o
  10   5   3       14.26       17.06      2.19 o
  11   5   3        5.74        3.82      2.31 o
  12   5   3        7.77       10.72      2.72 o
   0   6   3     1261.21     1378.76     14.91 o
   1   6   3      564.35      494.50      3.92 o
   2   6   3      222.32      212.15      2.17 o
   3   6   3      641.14      682.02      5.44 o
   4   6   3      368.29      356.98      3.38 o
   5   6   3       83.14       78.54      1.27 o
   6   6   3       11.60       11.30      0.79 o
   7   6   3       44.66       44.92      1.88 o
   8   6   3      357.35      371.29      5.25 o
   9   6   3        8.24        8.02      1.14 o
  10   6   3        4.21        4.72      0.98 o
  11   6   3       26.09       25.63      3.06 o
  12   6   3        6.49        9.41      2.81 o
   0   7   3      203.05      199.06      2.57 o
   1   7   3       37.54       52.66      1.33 o
   2   7   3      222.03      235.30      2.44 o
   3   7   3      211.42      200.98      1.98 o
   4   7   3      195.03      203.68      2.20 o
   5   7   3      142.80      136.42      1.64 o
   6   7   3       91.64       88.69      1.85 o
   7   7   3      127.06      118.68      2.54 o
   8   7   3       35.41       34.20      2.43 o
   9   7   3       38.08       35.61      1.60 o
  10   7   3        3.18        3.20      1.56 o
  11   7   3        6.13        7.19      1.55 o
  12   7   3        7.20       10.67      2.87 o
   0   8   3      415.92      419.37      4.29 o
   1   8   3        9.25       12.93      0.67 o
   2   8   3      280.38      283.31      2.90 o
   3   8   3      311.93      311.32      2.88 o
   4   8   3      142.26      135.03      1.82 o
   5   8   3       83.24       77.67      1.47 o
   6   8   3        9.23        6.30      0.89 o
   7   8   3      113.20      110.79      2.56 o
   8   8   3       50.69       47.43      1.84 o
   9   8   3        0.98        0.05      1.17 o
  10   8   3        5.00        5.95      1.19 o
  11   8   3       16.26       18.81      2.38 o
  12   8   3        4.59        0.25      2.69 o
   0   9   3       28.45       28.12      1.02 o
   1   9   3       13.57       13.57      0.57 o
   2   9   3        3.32        4.58      0.57 o
   3   9   3      308.36      293.50      2.83 o
   4   9   3      270.59      262.03      3.08 o
   5   9   3       59.49       63.22      2.14 o
   6   9   3       55.64       54.96      1.99 o
   7   9   3       18.30       19.32      1.55 o
   8   9   3        0.58        2.73      1.71 o
   9   9   3        4.82        2.09      1.18 o
  10   9   3       14.56       15.84      1.53 o
  11   9   3        2.93        1.75      1.69 o
   0  10   3       52.01       46.74      1.61 o
   1  10   3       54.75       44.65      1.35 o
   2  10   3      518.35      507.66      5.63 o
   3  10   3       91.15      102.04      1.51 o
   4  10   3        8.29        9.12      0.80 o
   5  10   3      143.02      138.65      4.00 o
   6  10   3       22.57       23.57      1.54 o
   7  10   3       19.85       25.38      1.63 o
   8  10   3       16.28       13.42      1.51 o
   9  10   3       19.75       25.92      2.23 o
  10  10   3       15.17       16.91      2.09 o
  11  10   3        2.18        6.66      1.95 o
   0  11   3       93.46       89.16      2.51 o
   1  11   3       20.95       15.49      0.88 o
   2  11   3       36.74       36.93      1.02 o
   3  11   3       68.49       62.16      1.28 o
   4  11   3        2.96        1.75      0.80 o
   5  11   3       46.79       44.57      1.49 o
   6  11   3       15.08       15.73      1.15 o
   7  11   3       17.27       20.13      1.64 o
   8  11   3       13.24       15.56      1.69 o
   9  11   3       12.38       13.56      1.72 o
  10  11   3        0.79        0.81      1.47 o
   0  12   3       99.39      109.35      2.97 o
   1  12   3       16.16       15.23      1.18 o
   2  12   3       12.27       12.25      0.80 o
   3  12   3       22.95       20.01      1.04 o
   4  12   3       60.54       64.01      1.72 o
   5  12   3        2.66        2.90      0.96 o
   6  12   3        7.28        4.44      0.98 o
   7  12   3        4.30        4.88      2.02 o
   8  12   3        7.92        8.34      1.65 o
   9  12   3        3.42        3.63      2.01 o
  10  12   3        0.89        2.46      1.63 o
   0  13   3       10.29        8.88      1.94 o
   1  13   3       60.08       53.73      2.22 o
   2  13   3        1.47        0.26      0.77 o
   3  13   3        6.90        3.57      0.92 o
   4  13   3        0.98        0.98      0.96 o
   5  13   3       40.57       43.06      1.81 o
   6  13   3        5.06        3.14      1.07 o
   7  13   3        0.39       -1.47      1.66 o
   8  13   3        2.66        0.11      1.62 o
   9  13   3        8.40       11.81      1.97 o
   0  14   3        2.07        6.01      2.07 o
   1  14   3        6.03        4.29      2.26 o
   2  14   3       11.90       11.42      2.05 o
   3  14   3        0.73        0.06      0.96 o
   4  14   3       13.46       10.54      1.34 o
   5  14   3       10.51        9.03      1.23 o
   6  14   3       28.67       31.52      1.75 o
   7  14   3        3.09        2.80      1.77 o
   8  14   3        1.30       -1.81      1.81 o
   0  15   3        6.06       11.98      3.32 o
   1  15   3        9.11        8.46      1.70 o
   2  15   3        6.46        4.64      1.68 o
   3  15   3       15.83       17.61      1.53 o
   4  15   3        0.92       -1.03      1.24 o
   5  15   3        0.93       -1.11      1.11 o
   6  15   3        2.12        1.93      1.26 o
   7  15   3        2.41        1.39      1.84 o
   0  16   3        1.09        2.08      3.41 o
   1  16   3        7.01        8.51      1.83 o
   2  16   3       15.40       12.62      1.89 o
   3  16   3        3.60        4.37      2.61 o
   4  16   3        3.86       -1.18      2.10 o
   5  16   3        0.29       -1.20      1.20 o
   6  16   3        1.87        1.69      1.34 o
   0  17   3        0.00       -1.05      2.70 o
   1  17   3        1.85       -0.93      2.20 o
   2  17   3        0.79        1.63      1.84 o
   3  17   3        7.66        9.38      3.35 o
   4  17   3        0.15       -0.82      2.35 o
   5  17   3        0.02       -0.36      1.28 o
   0  18   3        5.08       -0.42      3.78 o
   1  18   3        0.46        1.09      2.19 o
   2  18   3        1.65        5.54      3.42 o
   3  18   3        1.26       -2.26      4.37 o
   0   0   4     2792.09     2918.21     36.51 o
   1   0   4       57.96       98.51      1.08 o
   2   0   4     2279.10     2440.12     21.37 o
   3   0   4       74.87       74.19      1.02 o
   4   0   4      107.66      107.46      1.71 o
   5   0   4      373.97      347.45      4.59 o
   6   0   4       32.21       34.52      1.25 o
   7   0   4      205.14      192.04      3.40 o
   8   0   4       37.84       37.11      1.55 o
   9   0   4        4.65        3.52      1.63 o
  10   0   4       19.34       17.04      3.29 o
   0   1   4       14.92        9.50      0.34 o
   1   1   4      412.17      452.15      3.10 o
   2   1   4     4968.20     5016.39     30.80 o
   3   1   4      466.43      571.65      3.56 o
   4   1   4      955.10     1000.74      8.35 o
   5   1   4      228.15      244.21      2.57 o
   6   1   4      169.85      175.53      2.34 o
   7   1   4       18.44       18.35      1.05 o
   8   1   4       48.08       49.79      1.63 o
   9   1   4       20.34       18.61      1.79 o
  10   1   4        9.17       11.76      3.47 o
  11   1   4        6.90        8.69      3.44 o
  12   1   4        3.03        0.09      3.32 o
   0   2   4       10.15       12.86      0.56 o
   1   2   4       16.50       29.57      0.55 o
   2   2   4     1458.81     1493.20     11.23 o
   3   2   4      590.63      573.28      4.06 o
   4   2   4      714.70      755.30      5.91 o
   5   2   4       52.27       49.61      0.89 o
   6   2   4      176.96      167.42      2.69 o
   7   2   4       72.93       64.40      1.80 o
   8   2   4       41.42       35.22      1.43 o
   9   2   4       38.59       32.43      1.38 o
  10   2   4       10.99        8.11      2.41 o
  11   2   4       17.08       20.10      2.68 o
  12   2   4        5.84        7.66      3.47 o
  13   2   4        2.30        0.01      3.81 o
   0   3   4       50.73       74.32      1.12 o
   1   3   4       15.70       23.08      0.50 o
   2   3   4      225.70      216.70      1.93 o
   3   3   4       33.24       29.24      0.62 o
   4   3   4      317.74      307.48      3.47 o
   5   3   4      111.12      131.85      1.87 o
   6   3   4       42.09       50.51      1.41 o
   7   3   4       29.45       40.23      1.50 o
   8   3   4       23.13       22.27      1.29 o
   9   3   4       16.80       15.11      2.19 o
  10   3   4       11.14       15.62      3.90 o
  11   3   4        1.13        0.07      3.58 o
  12   3   4        8.54       10.15      3.93 o
  13   3   4        2.04        0.35      3.52 o
   0   4   4      418.56      458.18      6.15 o
   1   4   4     2367.01     2327.81     17.45 o
   2   4   4     1707.55     1784.31     14.42 o
   3   4   4      324.39      322.69      3.23 o
   4   4   4      277.97      294.40      2.80 o
   5   4   4      106.12      104.15      1.43 o
   6   4   4      168.52      170.62      3.27 o
   7   4   4       31.54       34.61      1.53 o
   8   4   4       35.48       36.00      4.51 o
   9   4   4        3.51        0.51      1.64 o
  10   4   4       69.67       69.74      6.26 o
  11   4   4       25.20       31.99      4.40 o
  12   4   4        0.41        1.15      2.29 o
   0   5   4       88.09      131.89      2.02 o
   1   5   4     1625.86     1588.04     11.34 o
   2   5   4       63.63       76.90      1.01 o
   3   5   4      108.95      135.46      1.72 o
   4   5   4      124.01      131.71      1.69 o
   5   5   4       23.07       23.89      0.81 o
   6   5   4       22.24       17.20      0.97 o
   7   5   4      221.29      212.25      6.68 o
   8   5   4       45.96       47.97      1.99 o
   9   5   4        5.70        6.89      1.18 o
  10   5   4        1.37       -0.81      0.81 o
  11   5   4       26.15       28.28      1.79 o
  12   5   4        1.26       -3.15      3.15 o
   0   6   4      121.81      113.00      2.24 o
   1   6   4      404.78      388.62      3.36 o
   2   6   4     1060.13     1097.97      8.49 o
   3   6   4       90.78       82.23      1.03 o
   4   6   4      124.03      119.45      1.68 o
   5   6   4       29.54       31.36      1.19 o
   6   6   4      155.60      149.17      2.68 o
   7   6   4       17.12       15.73      1.65 o
   8   6   4        5.99        6.03      1.17 o
   9   6   4       50.00       54.90      2.00 o
  10   6   4       44.96       47.20      1.72 o
  11   6   4        9.00        9.35      3.58 o
  12   6   4        2.05       -3.01      3.33 o
   0   7   4        0.08        2.57      0.50 o
   1   7   4      109.81      118.99      1.31 o
   2   7   4        1.16        1.38      0.52 o
   3   7   4       20.67       21.75      1.08 o
   4   7   4       82.88       88.86      1.41 o
   5   7   4      373.92      336.65      3.33 o
   6   7   4       96.58       90.08      1.90 o
   7   7   4       39.70       34.49      1.54 o
   8   7   4        7.34        2.84      1.02 o
   9   7   4       38.56       40.29      1.74 o
  10   7   4       13.75       14.17      1.50 o
  11   7   4       33.96       40.50      2.29 o
  12   7   4        5.59        7.31      4.38 o
   0   8   4        7.03        7.38      0.65 o
   1   8   4       22.56       23.94      0.64 o
   2   8   4       71.62       72.35      1.27 o
   3   8   4      115.73      116.32      1.47 o
   4   8   4       97.50       97.97      1.56 o
   5   8   4      206.57      207.88      2.44 o
   6   8   4       93.23       95.29      2.06 o
   7   8   4       11.08        9.98      1.17 o
   8   8   4       25.93       28.45      1.55 o
   9   8   4       19.84       25.22      2.11 o
  10   8   4        9.78       15.66      1.42 o
  11   8   4        3.43        6.53      1.67 o
   0   9   4       18.92       14.13      0.83 o
   1   9   4      548.89      538.11      4.87 o
   2   9   4       30.69       34.76      0.98 o
   3   9   4       96.60       83.47      1.29 o
   4   9   4       38.38       38.66      1.11 o
   5   9   4       26.88       24.06      1.12 o
   6   9   4       66.93       64.18      3.55 o
   7   9   4       22.69       21.28      1.49 o
   8   9   4       21.25       27.18      1.65 o
   9   9   4        0.45        0.62      1.17 o
  10   9   4       13.12       18.84      1.77 o
  11   9   4       14.62       14.09      1.55 o
   0  10   4      232.59      251.97      3.41 o
   1  10   4        0.91       -0.35      0.50 o
   2  10   4      189.28      167.22      2.24 o
   3  10   4        3.00        2.87      0.54 o
   4  10   4       53.12       47.27      1.35 o
   5  10   4       11.32        9.40      1.12 o
   6  10   4       60.41       68.76      2.56 o
   7  10   4        6.91        6.02      1.28 o
   8  10   4        5.71        5.45      1.36 o
   9  10   4        2.81        2.55      1.37 o
  10  10   4        4.90        3.53      1.42 o
  11  10   4        5.46        6.10      1.73 o
   0  11   4        4.78        4.78      1.09 o
   1  11   4       60.38       51.95      1.31 o
   2  11   4       77.97       67.09      1.91 o
   3  11   4      123.18      113.09      1.68 o
   4  11   4       21.94       21.52      1.11 o
   5  11   4       24.66       23.32      1.42 o
   6  11   4       32.59       37.28      1.46 o
   7  11   4        9.70       11.98      1.53 o
   8  11   4        0.62        2.18      1.39 o
   9  11   4        7.11        5.74      1.54 o
  10  11   4       12.42       14.40      1.76 o
   0  12   4       51.51       48.99      2.07 o
   1  12   4        6.77        6.58      1.01 o
   2  12   4       73.53       75.43      1.64 o
   3  12   4       21.83       17.38      1.25 o
   4  12   4        8.42        8.18      1.06 o
   5  12   4        5.50        4.50      0.98 o
   6  12   4       49.79       52.75      2.65 o
   7  12   4        5.56        4.75      1.49 o
   8  12   4        1.55        1.48      1.50 o
   9  12   4        2.87        4.10      1.66 o
  10  12   4        3.31        6.20      1.70 o
   0  13   4       18.84       24.68      2.23 o
   1  13   4       19.33       25.27      1.37 o
   2  13   4       91.15       92.95      2.28 o
   3  13   4        2.63        2.33      0.93 o
   4  13   4        5.22        5.30      1.11 o
   5  13   4       17.74       17.19      1.28 o
   6  13   4        1.26        1.10      1.23 o
   7  13   4        7.45        9.85      1.76 o
   8  13   4        1.48        2.13      1.65 o
   9  13   4        4.36        6.71      1.91 o
   0  14   4       23.09       23.79      2.50 o
   1  14   4       51.30       55.90      2.53 o
   2  14   4        3.34        2.90      1.39 o
   3  14   4        2.22        0.72      1.01 o
   4  14   4        0.72        0.62      1.18 o
   5  14   4        0.55       -0.73      1.15 o
   6  14   4        1.79        1.94      1.28 o
   7  14   4        0.93        1.18      1.72 o
   8  14   4        1.08       -0.78      1.76 o
   0  15   4       28.42       24.06      2.74 o
   1  15   4        6.96        5.84      1.72 o
   2  15   4        7.41       10.81      2.11 o
   3  15   4        4.59        2.97      1.50 o
   4  15   4        9.96        9.27      1.50 o
   5  15   4        6.70        8.36      1.35 o
   6  15   4        2.44        0.68      2.81 o
   7  15   4        0.04       -1.83      1.83 o
   0  16   4        2.07       -0.27      2.45 o
   1  16   4        6.05        4.33      1.77 o
   2  16   4       13.73       14.80      3.14 o
   3  16   4        1.05       -0.11      2.61 o
   4  16   4        5.95        5.78      2.54 o
   5  16   4        4.28        7.28      1.38 o
   6  16   4        1.65       -1.29      1.29 o
   0  17   4        0.62       -2.66      2.66 o
   1  17   4        8.74        9.91      2.12 o
   2  17   4        3.27       -1.31      2.35 o
   3  17   4        0.53        3.86      2.99 o
   4  17   4        0.25       -0.39      1.89 o
   5  17   4        0.76       -0.30      1.45 o
   0  18   4        3.63        3.75      3.17 o
   1  18   4        8.32       13.06      2.52 o
   2  18   4        1.01       -2.52      3.09 o
   3  18   4        3.58       -1.63      3.55 o
   1   0   5      235.74      215.54      2.58 o
   2   0   5     2214.89     2259.77     21.50 o
   3   0   5     3470.60     3740.92     39.68 o
   4   0   5       15.15       15.47      1.07 o
   5   0   5      377.57      453.93      6.52 o
   6   0   5      114.38      106.11      3.70 o
   7   0   5        0.74       -0.78      0.78 o
   8   0   5       33.17       27.72      3.02 o
   9   0   5        6.88        7.85      3.06 o
  10   0   5       27.93       21.73      3.76 o
   0   1   5     2616.55     2501.06     23.86 o
   1   1   5     1191.33     1186.60      7.83 o
   2   1   5     1036.01     1115.58      7.05 o
   3   1   5      109.28      117.05      0.98 o
   4   1   5      967.87     1011.69      7.89 o
   5   1   5       20.84       24.37      0.86 o
   6   1   5       19.88       20.05      0.69 o
   7   1   5      239.57      234.27      3.12 o
   8   1   5       30.74       28.67      1.05 o
   9   1   5        0.89        1.01      0.83 o
  10   1   5        8.66        8.56      2.08 o
  11   1   5        4.82        2.66      3.03 o
  12   1   5        2.12       -0.89      3.22 o
   0   2   5        7.86       12.25      0.40 o
   1   2   5      551.96      575.24      4.12 o
   2   2   5      467.89      452.06      3.48 o
   3   2   5      468.56      546.36      4.13 o
   4   2   5      768.76      795.00      7.28 o
   5   2   5      547.98      545.05      5.54 o
   6   2   5      187.96      183.02      3.32 o
   7   2   5      177.51      176.14      2.78 o
   8   2   5       37.08       35.69      1.53 o
   9   2   5        0.87        1.35      1.65 o
  10   2   5       23.14       21.82      2.43 o
  11   2   5       11.09       12.84      2.47 o
  12   2   5        1.43        2.94      3.57 o
  13   2   5        2.32        2.85      3.79 o
   0   3   5     1124.07     1084.83     10.57 o
   1   3   5      335.16      375.13      2.84 o
   2   3   5      243.57      256.59      2.15 o
   3   3   5      737.44      767.68      6.44 o
   4   3   5       33.57       38.83      0.66 o
   5   3   5       71.28       73.88      1.38 o
   6   3   5      637.07      605.28      6.43 o
   7   3   5       50.16       46.80      1.27 o
   8   3   5       17.47       16.21      1.21 o
   9   3   5       21.67       19.33      1.89 o
  10   3   5       14.35       11.83      3.32 o
  11   3   5        6.40        4.67      2.22 o
  12   3   5        6.53        5.34      3.88 o
   0   4   5       78.58       62.79      1.48 o
   1   4   5        9.25       10.56      0.39 o
   2   4   5      412.65      436.77      3.67 o
   3   4   5       36.97       42.99      0.75 o
   4   4   5       27.03       28.49      0.71 o
   5   4   5      146.02      113.76      2.17 o
   6   4   5       32.41       30.22      2.64 o
   7   4   5      140.41      144.08      3.09 o
   8   4   5       92.18       85.24      2.44 o
   9   4   5       30.17       27.66      2.55 o
  10   4   5        0.81        0.66      1.01 o
  11   4   5        7.07        4.17      4.15 o
  12   4   5        0.63        3.81      3.64 o
   0   5   5     1454.08     1590.87     17.09 o
   1   5   5      507.58      523.97      4.10 o
   2   5   5      805.89      889.04      7.05 o
   3   5   5      166.48      167.51      1.82 o
   4   5   5      180.19      171.40      2.07 o
   5   5   5       94.77       95.47      1.52 o
   6   5   5      270.89      258.53      5.10 o
   7   5   5       15.42       15.65      1.32 o
   8   5   5      208.25      192.49      3.95 o
   9   5   5        0.00        1.00      1.05 o
  10   5   5        0.72       -0.56      1.09 o
  11   5   5        2.04       -0.31      2.25 o
  12   5   5        4.32        9.78      3.87 o
   0   6   5      128.36      169.36      2.53 o
   1   6   5      348.94      384.62      3.18 o
   2   6   5      257.82      272.03      2.72 o
   3   6   5      215.37      228.90      2.39 o
   4   6   5      149.90      146.80      1.96 o
   5   6   5      187.27      170.20      2.01 o
   6   6   5      140.49      152.39      2.79 o
   7   6   5      324.23      310.30      9.33 o
   8   6   5        0.63        2.35      1.15 o
   9   6   5       13.52       14.62      1.23 o
  10   6   5        3.68        2.46      1.01 o
  11   6   5       14.56       18.98      1.76 o
  12   6   5        2.69       -0.56      3.49 o
   0   7   5      102.87      134.12      2.04 o
   1   7   5       61.71       65.48      1.01 o
   2   7   5       76.62       66.20      1.08 o
   3   7   5      394.46      382.54      3.25 o
   4   7   5      172.43      167.85      2.07 o
   5   7   5      186.08      184.86      2.19 o
   6   7   5      154.47      147.69      2.52 o
   7   7   5       17.10       16.34      1.28 o
   8   7   5        8.95        5.69      1.78 o
   9   7   5       24.27       27.12      1.52 o
  10   7   5        5.35        5.52      1.62 o
  11   7   5       16.43       19.48      3.15 o
  12   7   5        3.90        3.92      4.14 o
   0   8   5       87.82      111.20      2.22 o
   1   8   5      431.05      421.85      3.40 o
   2   8   5       10.30       13.14      0.68 o
   3   8   5      423.17      396.61      3.82 o
   4   8   5      189.14      189.31      2.53 o
   5   8   5      133.43      133.00      2.05 o
   6   8   5       22.91       23.15      1.21 o
   7   8   5        6.61        4.63      1.14 o
   8   8   5       19.32       18.96      2.29 o
   9   8   5        4.12        4.76      1.21 o
  10   8   5        6.74        9.32      1.50 o
  11   8   5        9.57        8.35      1.83 o
   0   9   5       26.37       27.91      1.05 o
   1   9   5       67.52       73.62      1.23 o
   2   9   5       25.71       19.78      0.82 o
   3   9   5       86.28       79.07      1.29 o
   4   9   5      200.43      193.95      2.44 o
   5   9   5      135.61      134.51      2.41 o
   6   9   5       96.43       91.26      2.51 o
   7   9   5        1.69        2.75      1.17 o
   8   9   5       13.44       17.05      1.57 o
   9   9   5        5.72        3.72      1.27 o
  10   9   5        5.86        5.42      1.45 o
  11   9   5        2.43        0.36      1.59 o
   0  10   5      105.63      107.63      2.34 o
   1  10   5       35.26       42.50      1.07 o
   2  10   5      108.60       99.33      1.59 o
   3  10   5       92.17       85.17      1.40 o
   4  10   5       12.51        9.65      0.81 o
   5  10   5       81.39       81.32      2.21 o
   6  10   5       28.84       27.77      1.24 o
   7  10   5       15.21       19.44      1.58 o
   8  10   5        6.08        4.46      1.44 o
   9  10   5        1.78        1.12      1.35 o
  10  10   5       12.21       13.78      1.68 o
  11  10   5        2.98        5.62      3.66 o
   0  11   5       21.00       14.80      2.47 o
   1  11   5       71.10       65.02      1.47 o
   2  11   5       77.83       71.15      1.55 o
   3  11   5       55.81       54.00      1.38 o
   4  11   5       95.33      100.99      1.89 o
   5  11   5       19.18       19.83      1.40 o
   6  11   5        6.70        6.49      0.96 o
   7  11   5        4.02        4.16      1.42 o
   8  11   5        5.59        0.26      1.37 o
   9  11   5        2.71        2.61      1.49 o
  10  11   5        0.15        0.15      1.48 o
   0  12   5       49.34       45.44      3.03 o
   1  12   5       91.72       91.03      2.20 o
   2  12   5       17.62       18.39      1.08 o
   3  12   5       11.21        9.19      0.99 o
   4  12   5        4.81        3.01      1.02 o
   5  12   5        4.64        3.83      1.57 o
   6  12   5        8.15        7.31      1.18 o
   7  12   5       15.41       16.44      1.74 o
   8  12   5       15.67       18.05      1.88 o
   9  12   5        1.21       -0.98      1.60 o
   0  13   5        4.75       -0.62      2.83 o
   1  13   5        1.39        0.31      0.95 o
   2  13   5        9.22        8.25      1.15 o
   3  13   5        3.90        3.85      1.35 o
   4  13   5        2.46        0.27      1.12 o
   5  13   5        6.80        5.87      1.39 o
   6  13   5       33.05       34.22      1.78 o
   7  13   5        7.83       11.47      1.83 o
   8  13   5        0.13        0.04      1.66 o
   9  13   5        4.13        8.89      1.93 o
   0  14   5        0.72        0.20      1.85 o
   1  14   5        2.67        3.91      1.47 o
   2  14   5        0.42        0.42      1.38 o
   3  14   5       12.39       11.56      1.39 o
   4  14   5        2.26        2.18      1.22 o
   5  14   5        8.51       10.31      1.52 o
   6  14   5        3.51        4.86      1.35 o
   7  14   5        3.13        2.08      1.75 o
   8  14   5        5.99        7.97      1.97 o
   0  15   5       18.92       18.62      5.01 o
   1  15   5        6.35        7.07      1.69 o
   2  15   5       11.48       13.52      1.79 o
   3  15   5        0.17        1.08      1.44 o
   4  15   5        1.24        0.97      1.35 o
   5  15   5        2.51        3.57      1.46 o
   6  15   5       13.24       12.12      1.59 o
   7  15   5        1.11        1.68      1.86 o
   0  16   5        0.01        2.84      2.42 o
   1  16   5       12.21       15.70      2.24 o
   2  16   5        3.01        4.70      1.90 o
   3  16   5       24.69       32.29      5.23 o
   4  16   5        2.37        1.80      1.47 o
   5  16   5        6.20       10.19      1.81 o
   6  16   5        1.86        1.28      1.46 o
   0  17   5        0.78        3.13      3.82 o
   1  17   5        1.11        0.34      1.92 o
   2  17   5       17.45       18.84      2.71 o
   3  17   5        2.96        5.53      7.59 o
   4  17   5        1.62        0.10      1.68 o
   5  17   5        0.37        1.32      2.07 o
   0  18   5        4.82        8.78      3.20 o
   1  18   5        5.06        3.90      2.23 o
   2  18   5        0.86        2.75      3.06 o
   0   0   6      575.13      490.65      8.58 o
   1   0   6       63.07       62.49      0.99 o
   2   0   6       64.45       73.68      1.07 o
   3   0   6     2559.04     2891.46     27.47 o
   4   0   6     1560.77     1694.50     19.08 o
   5   0   6      572.89      565.75      6.72 o
   6   0   6        8.63        6.33      0.88 o
   7   0   6      588.63      577.42      9.84 o
   8   0   6       35.13       35.76      1.89 o
   9   0   6        3.34        6.01      3.10 o
  10   0   6        0.01       -2.15      2.48 o
   0   1   6      122.60      110.91      1.38 o
   1   1   6      303.42      337.96      2.46 o
   2   1   6     1883.45     2017.25     14.41 o
   3   1   6      304.64      335.20      2.35 o
   4   1   6      290.48      295.19      2.23 o
   5   1   6      237.39      235.50      2.67 o
   6   1   6       91.87       91.15      1.43 o
   7   1   6       25.86       23.01      1.14 o
   8   1   6       13.51       17.05      0.93 o
   9   1   6        6.90        5.69      1.60 o
  10   1   6       22.74       25.34      4.06 o
  11   1   6        4.12        0.54      3.03 o
   0   2   6      721.18      801.82      9.96 o
   1   2   6      678.49      742.03      5.27 o
   2   2   6     1061.60     1102.22      8.05 o
   3   2   6      627.17      722.47      5.14 o
   4   2   6      228.79      222.53      1.88 o
   5   2   6      545.37      538.27      5.66 o
   6   2   6      844.18      826.73      8.53 o
   7   2   6       85.36       80.72      2.40 o
   8   2   6       49.27       45.36      1.45 o
   9   2   6       33.45       35.10      1.62 o
  10   2   6        3.16        6.24      2.05 o
  11   2   6        1.95       -0.51      2.92 o
  12   2   6        2.43        0.72      3.46 o
   0   3   6      621.58      660.05     17.43 o
   1   3   6      445.58      474.12      3.73 o
   2   3   6      223.47      257.65      2.22 o
   3   3   6      112.90      129.12      1.63 o
   4   3   6      158.58      139.16      1.47 o
   5   3   6      104.34      104.82      1.48 o
   6   3   6      275.23      264.40      3.53 o
   7   3   6      168.44      164.92      2.57 o
   8   3   6       51.72       46.59      1.92 o
   9   3   6        8.62        7.28      1.35 o
  10   3   6        3.59        2.99      1.54 o
  11   3   6        5.44       10.86      3.72 o
  12   3   6        1.62        2.43      3.70 o
   0   4   6      455.83      414.85      4.67 o
   1   4   6      727.91      814.31      5.82 o
   2   4   6      286.28      310.08      2.79 o
   3   4   6      224.65      214.91      2.24 o
   4   4   6      291.26      302.56      2.78 o
   5   4   6       40.12       36.52      1.04 o
   6   4   6      571.12      562.38      8.29 o
   7   4   6       60.26       62.79      2.13 o
   8   4   6       92.12       88.59      2.54 o
   9   4   6        3.47        3.21      1.09 o
  10   4   6        5.03        4.91      2.26 o
  11   4   6        0.05       -2.94      2.94 o
  12   4   6        0.04        1.34      3.67 o
   0   5   6      552.49      616.81      8.30 o
   1   5   6      372.17      406.50      3.33 o
   2   5   6      333.68      349.88      3.37 o
   3   5   6      401.99      402.86      3.48 o
   4   5   6       47.01       44.27      1.04 o
   5   5   6       28.44       28.46      0.74 o
   6   5   6      197.67      192.28      3.20 o
   7   5   6       80.64       84.61      2.51 o
   8   5   6       45.98       44.73      2.59 o
   9   5   6       30.63       29.99      1.73 o
  10   5   6       28.26       24.42      1.65 o
  11   5   6        6.65        9.70      2.65 o
  12   5   6        4.82        9.15      4.20 o
   0   6   6        6.19        5.76      0.54 o
   1   6   6      116.40      121.06      1.48 o
   2   6   6      158.71      149.38      1.60 o
   3   6   6        4.62        6.42      0.44 o
   4   6   6       25.74       23.20      0.86 o
   5   6   6      111.72      104.74      1.53 o
   6   6   6       33.43       28.47      1.35 o
   7   6   6       64.17       61.15      2.33 o
   8   6   6       29.52       29.15      1.75 o
   9   6   6       19.04       18.86      2.14 o
  10   6   6       22.70       28.16      1.73 o
  11   6   6        5.36        7.72      2.23 o
  12   6   6        4.64        9.09      4.30 o
   0   7   6      195.80      229.02      2.97 o
   1   7   6      176.72      151.00      1.58 o
   2   7   6      127.50      136.52      1.65 o
   3   7   6       95.19       94.49      1.52 o
   4   7   6       58.40       61.52      1.38 o
   5   7   6      125.46      119.38      2.07 o
   6   7   6        9.76       10.36      1.10 o
   7   7   6       44.87       48.85      2.21 o
   8   7   6       39.80       42.05      1.79 o
   9   7   6       57.54       59.62      2.06 o
  10   7   6        0.63       -1.00      1.41 o
  11   7   6        6.29        4.79      2.38 o
  12   7   6        0.95       -0.09      3.55 o
   0   8   6       17.53       20.63      1.14 o
   1   8   6        8.00        8.79      0.52 o
   2   8   6       75.09       69.72      1.16 o
   3   8   6      431.19      401.66      4.01 o
   4   8   6      284.05      271.88      3.02 o
   5   8   6       93.57       90.87      1.73 o
   6   8   6       36.31       35.05      1.41 o
   7   8   6        3.94        2.46      1.10 o
   8   8   6       11.79       12.66      1.32 o
   9   8   6       12.29       16.23      1.92 o
  10   8   6       28.43       27.76      1.68 o
  11   8   6        1.60       -2.93      2.93 o
   0   9   6       44.49       43.76      1.34 o
   1   9   6       92.29       88.23      1.35 o
   2   9   6      107.28      102.62      1.56 o
   3   9   6       22.26       23.99      1.01 o
   4   9   6       37.62       35.02      1.21 o
   5   9   6        7.08        9.13      1.21 o
   6   9   6       28.93       28.28      1.39 o
   7   9   6        6.25        8.70      1.54 o
   8   9   6       12.45       14.31      1.49 o
   9   9   6       11.71       12.18      1.75 o
  10   9   6        0.45       -1.01      1.29 o
  11   9   6        0.96        0.07      1.39 o
   0  10   6       79.64       66.65      2.19 o
   1  10   6       19.35       20.12      0.78 o
   2  10   6       63.35       60.90      1.51 o
   3  10   6      119.77      123.64      1.72 o
   4  10   6       15.58       18.79      1.11 o
   5  10   6       47.94       42.06      1.75 o
   6  10   6       63.99       59.24      1.69 o
   7  10   6       16.58       18.96      1.63 o
   8  10   6        2.26        1.52      1.58 o
   9  10   6        3.01        3.36      1.41 o
  10  10   6        5.62        4.32      1.54 o
   0  11   6        1.29        1.89      1.06 o
   1  11   6       28.29       25.32      1.14 o
   2  11   6        8.23        6.13      0.76 o
   3  11   6       30.83       25.26      1.04 o
   4  11   6       14.10       11.94      1.23 o
   5  11   6       10.55       10.86      1.27 o
   6  11   6        3.65        2.53      0.96 o
   7  11   6        1.11       -0.72      1.31 o
   8  11   6        8.97       13.06      1.66 o
   9  11   6        5.96        5.20      2.06 o
  10  11   6        1.48        1.24      1.54 o
   0  12   6        9.93        9.58      1.83 o
   1  12   6        7.35       10.69      1.11 o
   2  12   6       11.47       15.93      1.32 o
   3  12   6       67.49       68.30      1.82 o
   4  12   6       48.53       49.64      1.64 o
   5  12   6        7.11        4.81      1.25 o
   6  12   6        0.30       -1.03      1.87 o
   7  12   6        1.06        0.73      1.48 o
   8  12   6        0.92        3.05      2.38 o
   9  12   6        7.60       10.66      1.86 o
   0  13   6       27.51       23.19      4.01 o
   1  13   6        1.78       -0.54      1.78 o
   2  13   6        1.01        0.69      0.99 o
   3  13   6       59.21       69.85      1.94 o
   4  13   6       19.12       21.69      1.42 o
   5  13   6       17.92       17.75      2.03 o
   6  13   6        4.79        5.66      1.42 o
   7  13   6        2.31        1.42      1.64 o
   8  13   6        6.91        7.89      1.87 o
   9  13   6        0.09       -1.68      1.68 o
   0  14   6       17.86       22.78      2.64 o
   1  14   6       12.33       11.16      1.63 o
   2  14   6       14.26       16.40      2.11 o
   3  14   6       11.71       10.67      1.42 o
   4  14   6        7.88        7.13      1.24 o
   5  14   6        5.94        7.43      1.52 o
   6  14   6        4.54        6.85      1.39 o
   7  14   6        2.20        2.73      2.00 o
   8  14   6        2.02        4.25      1.97 o
   0  15   6        0.07       -0.84      2.17 o
   1  15   6        5.55        9.27      1.77 o
   2  15   6        5.87        7.17      1.80 o
   3  15   6        1.99        4.52      1.62 o
   4  15   6        4.71        4.15      1.35 o
   5  15   6        5.58        6.08      1.59 o
   6  15   6        0.26        3.64      1.43 o
   7  15   6        0.69        4.68      1.96 o
   0  16   6        3.37        1.76      4.95 o
   1  16   6        6.86       11.04      2.08 o
   2  16   6        7.24        9.89      2.07 o
   3  16   6        6.64        5.45      3.01 o
   4  16   6        1.26        1.38      1.38 o
   5  16   6        3.24        4.76      1.69 o
   6  16   6        0.10        2.32      1.47 o
   0  17   6        5.62        4.10      2.89 o
   1  17   6       22.28       29.13      2.41 o
   2  17   6        2.59        2.88      2.55 o
   3  17   6        6.10        9.03      3.44 o
   4  17   6        5.93        3.33      1.83 o
   0  18   6        0.56       -0.27      2.99 o
   1  18   6        3.99        4.01      2.28 o
   1   0   7       30.73       46.07      0.90 o
   2   0   7      338.11      407.76      4.00 o
   3   0   7        0.51        1.94      0.42 o
   4   0   7        8.62        8.95      0.56 o
   5   0   7       44.82       51.24      1.26 o
   6   0   7      578.00      537.15     12.53 o
   7   0   7        1.69        0.18      0.74 o
   8   0   7       17.08       13.28      1.48 o
   9   0   7       15.05       20.47      1.58 o
  10   0   7       13.28       15.06      3.82 o
   0   1   7     1039.23     1122.67     11.16 o
   1   1   7      687.17      780.21      5.08 o
   2   1   7       32.54       37.12      0.98 o
   3   1   7       89.61       90.78      0.96 o
   4   1   7      105.93      101.24      0.91 o
   5   1   7       36.39       35.99      0.78 o
   6   1   7       11.24       12.01      0.64 o
   7   1   7      280.50      270.13      3.56 o
   8   1   7      124.56      113.72      2.11 o
   9   1   7       12.84       16.18      1.51 o
  10   1   7       10.58       11.60      1.36 o
  11   1   7       64.44       68.79      5.82 o
   0   2   7      149.01      160.06      3.43 o
   1   2   7     1028.14     1079.72      7.56 o
   2   2   7      336.88      367.19      3.00 o
   3   2   7        0.30       -0.01      0.25 o
   4   2   7       55.47       45.00      0.81 o
   5   2   7      123.39      135.04      1.48 o
   6   2   7     1170.44     1098.56     11.17 o
   7   2   7      111.32      105.83      2.14 o
   8   2   7        4.09        2.33      0.85 o
   9   2   7       53.11       49.90      1.93 o
  10   2   7       10.40        6.04      1.26 o
  11   2   7        2.29        4.09      3.54 o
  12   2   7        8.44       12.88      4.29 o
   0   3   7       57.21       72.86      2.16 o
   1   3   7      484.22      527.51      3.94 o
   2   3   7      190.37      206.11      1.92 o
   3   3   7      358.76      348.14      3.09 o
   4   3   7       27.46       25.85      0.55 o
   5   3   7       83.28       96.26      1.74 o
   6   3   7      147.67      154.38      2.71 o
   7   3   7      527.05      506.05      6.49 o
   8   3   7       36.88       38.40      1.79 o
   9   3   7        0.65       -0.13      1.06 o
  10   3   7       29.73       33.52      4.55 o
  11   3   7        5.83        2.29      3.22 o
  12   3   7        0.54       -2.14      3.41 o
   0   4   7        2.60        0.35      0.33 o
   1   4   7       97.71       74.83      0.97 o
   2   4   7      560.97      579.18      5.18 o
   3   4   7      123.56      116.28      1.29 o
   4   4   7      151.38      148.15      1.57 o
   5   4   7      164.53      156.53      1.72 o
   6   4   7      215.06      202.71      3.31 o
   7   4   7        3.58        5.86      1.16 o
   8   4   7       18.83       16.02      1.40 o
   9   4   7       55.96       54.84      2.30 o
  10   4   7        0.96       -0.85      1.25 o
  11   4   7        1.04        6.14      3.50 o
  12   4   7        0.45       -3.21      3.21 o
   0   5   7       25.98       28.45      1.71 o
   1   5   7      167.73      198.35      1.95 o
   2   5   7      216.91      210.79      2.33 o
   3   5   7      550.54      500.12      4.27 o
   4   5   7        9.66        9.91      0.66 o
   5   5   7      414.05      408.72      3.62 o
   6   5   7       55.31       57.60      1.73 o
   7   5   7       32.54       29.93      1.67 o
   8   5   7        3.21        3.68      1.22 o
   9   5   7        2.01        1.02      1.35 o
  10   5   7       28.26       26.98      1.99 o
  11   5   7        1.02       -2.79      3.31 o
  12   5   7        4.68        3.51      3.78 o
   0   6   7       13.49       16.50      2.03 o
   1   6   7        7.16        2.49      0.41 o
   2   6   7      174.02      167.40      1.90 o
   3   6   7      192.47      192.28      2.05 o
   4   6   7       85.75       73.46      1.44 o
   5   6   7      180.01      177.19      2.39 o
   6   6   7       56.20       55.70      1.80 o
   7   6   7        3.07        2.52      1.16 o
   8   6   7       12.31       13.88      1.50 o
   9   6   7       30.61       26.39      2.96 o
  10   6   7        3.71        2.38      2.32 o
  11   6   7        5.95        4.74      3.91 o
  12   6   7        1.01        1.36      3.65 o
   0   7   7        0.06       -0.58      0.59 o
   1   7   7       43.31       45.87      0.92 o
   2   7   7      212.70      227.92      2.27 o
   3   7   7       67.26       65.78      1.21 o
   4   7   7       29.51       26.47      1.07 o
   5   7   7      102.47       98.40      3.28 o
   6   7   7       98.72       98.79      3.31 o
   7   7   7       10.56       12.42      1.72 o
   8   7   7       40.73       38.82      2.08 o
   9   7   7        8.15        7.50      1.26 o
  10   7   7       10.58       13.73      1.49 o
  11   7   7        0.63        1.07      1.74 o
   0   8   7       27.16       28.04      1.70 o
   1   8   7       43.84       39.35      1.00 o
   2   8   7       16.72       14.34      0.68 o
   3   8   7       80.77       78.53      1.54 o
   4   8   7       78.81       73.57      1.51 o
   5   8   7        2.42        1.98      0.74 o
   6   8   7       72.38       79.02      2.28 o
   7   8   7        1.95        0.30      1.07 o
   8   8   7       29.66       37.05      1.82 o
   9   8   7        1.78        2.40      1.47 o
  10   8   7        7.50        8.77      1.54 o
  11   8   7        7.37        6.30      2.10 o
   0   9   7       26.71       28.48      1.24 o
   1   9   7      104.05      103.76      1.59 o
   2   9   7        3.62        3.95      0.58 o
   3   9   7        3.78        4.63      0.74 o
   4   9   7       14.57       11.25      0.93 o
   5   9   7       39.93       38.89      1.69 o
   6   9   7       29.96       30.43      1.28 o
   7   9   7        6.69        8.67      1.35 o
   8   9   7        6.71        4.57      1.36 o
   9   9   7        1.02        1.14      1.29 o
  10   9   7        2.53        2.49      1.52 o
  11   9   7        5.54        3.53      1.55 o
   0  10   7      155.84      131.22      3.10 o
   1  10   7       32.02       29.51      1.49 o
   2  10   7       38.67       36.75      1.15 o
   3  10   7        8.10        9.60      0.85 o
   4  10   7       28.13       29.15      1.23 o
   5  10   7       34.11       34.70      1.66 o
   6  10   7       13.25       14.48      1.08 o
   7  10   7        2.79        4.10      1.36 o
   8  10   7        5.17        3.36      1.35 o
   9  10   7        3.24       -0.29      1.39 o
  10  10   7       13.74       23.63      2.53 o
   0  11   7        2.63        0.82      1.96 o
   1  11   7       27.71       22.34      1.26 o
   2  11   7       44.12       45.94      1.72 o
   3  11   7       26.64       21.81      1.43 o
   4  11   7        7.98        6.54      1.11 o
   5  11   7        7.23        9.55      1.28 o
   6  11   7        7.11        5.21      1.10 o
   7  11   7        2.78        4.39      1.67 o
   8  11   7        0.75       -0.55      1.43 o
   9  11   7        5.04        7.22      2.01 o
  10  11   7        5.83        7.25      1.96 o
   0  12   7        0.29       -0.29      1.91 o
   1  12   7        5.16        4.00      1.03 o
   2  12   7       64.20       70.01      1.81 o
   3  12   7       16.07       13.11      1.24 o
   4  12   7       16.35       16.45      1.35 o
   5  12   7        7.98        5.48      1.69 o
   6  12   7        7.81       10.24      1.27 o
   7  12   7        0.76        1.58      1.55 o
   8  12   7        1.60        4.79      1.71 o
   9  12   7        0.56       -1.59      1.59 o
   0  13   7        0.01       -1.62      1.91 o
   1  13   7       13.37       12.91      1.56 o
   2  13   7       11.17       14.84      1.91 o
   3  13   7        9.73       10.37      1.19 o
   4  13   7        9.62       12.18      1.29 o
   5  13   7       16.97       16.22      1.63 o
   6  13   7        0.53        1.14      1.19 o
   7  13   7       17.52       22.21      2.30 o
   8  13   7        1.95        5.06      1.86 o
   0  14   7        0.01       -1.72      1.99 o
   1  14   7       14.02       14.15      1.74 o
   2  14   7       21.12       23.27      1.93 o
   3  14   7       29.72       34.78      2.05 o
   4  14   7        1.89        0.49      1.14 o
   5  14   7        1.71        3.36      1.44 o
   6  14   7       22.64       23.51      1.74 o
   7  14   7        0.25       -0.50      1.79 o
   8  14   7       11.43       16.32      2.64 o
   0  15   7        4.40        0.96      2.26 o
   1  15   7        0.58        2.65      1.65 o
   2  15   7       10.85        9.33      1.79 o
   3  15   7       21.02       21.37      2.53 o
   4  15   7        1.04       -0.92      1.27 o
   5  15   7       20.31       19.03      1.87 o
   6  15   7        2.87        1.56      1.39 o
   7  15   7       13.15       15.86      2.27 o
   0  16   7        0.82        5.09      2.70 o
   1  16   7        8.08        4.94      1.99 o
   2  16   7       16.32       13.21      3.85 o
   3  16   7        7.60       13.10      3.23 o
   4  16   7        1.01       -0.19      1.56 o
   5  16   7        5.59        7.77      1.79 o
   0  17   7        0.85       -0.86      3.00 o
   1  17   7       10.48       16.56      2.43 o
   2  17   7        5.43        3.69      2.54 o
   3  17   7        0.37       -0.60      3.20 o
   4  17   7        1.92       -0.14      2.35 o
   0   0   8      576.58      589.66     16.42 o
   1   0   8       22.20       14.82      1.03 o
   2   0   8     1018.93     1080.28     10.73 o
   3   0   8      148.87      144.28      2.04 o
   4   0   8        0.03       -0.44      0.44 o
   5   0   8       57.58       47.34      2.01 o
   6   0   8       58.13       55.32      1.72 o
   7   0   8      222.72      198.11      3.56 o
   8   0   8        7.44        5.36      1.40 o
   9   0   8        6.51        5.09      1.30 o
  10   0   8        4.62        3.93      1.36 o
   0   1   8      122.91      118.78      1.56 o
   1   1   8      498.07      538.36      4.01 o
   2   1   8      587.23      681.96      4.95 o
   3   1   8       50.43       59.90      0.94 o
   4   1   8      223.75      260.08      2.08 o
   5   1   8       22.42       27.60      0.62 o
   6   1   8       20.83       18.18      1.22 o
   7   1   8        4.11        4.28      0.68 o
   8   1   8      153.27      143.94      2.49 o
   9   1   8       41.95       40.96      1.70 o
  10   1   8        1.02        1.45      0.93 o
  11   1   8        7.76        7.45      3.64 o
   0   2   8      685.38      644.03      8.61 o
   1   2   8      116.32      127.52      1.23 o
   2   2   8       48.17       56.49      0.89 o
   3   2   8        0.08       -0.31      0.40 o
   4   2   8       15.93       20.88      0.59 o
   5   2   8       58.73       62.93      1.06 o
   6   2   8      273.53      275.81      3.14 o
   7   2   8       54.47       60.12      1.28 o
   8   2   8       56.17       52.29      1.72 o
   9   2   8        6.11        4.67      1.30 o
  10   2   8        3.51        4.07      1.32 o
  11   2   8        1.59       -0.03      3.05 o
  12   2   8        2.84        2.64      3.66 o
   0   3   8        0.31        0.16      0.30 o
   1   3   8      187.79      216.40      1.93 o
   2   3   8      406.56      413.01      3.42 o
   3   3   8      248.01      273.67      2.28 o
   4   3   8      206.33      193.98      1.68 o
   5   3   8      220.39      210.52      2.29 o
   6   3   8      114.46      110.48      1.99 o
   7   3   8       38.56       37.08      1.47 o
   8   3   8       66.02       64.73      1.91 o
   9   3   8       44.56       42.26      2.32 o
  10   3   8        4.97        5.46      2.49 o
  11   3   8        4.70       12.34      3.98 o
  12   3   8        0.00        0.41      3.55 o
   0   4   8       72.52       81.55      1.49 o
   1   4   8      826.52      877.29      6.68 o
   2   4   8      122.64       99.76      1.27 o
   3   4   8      209.01      190.09      1.87 o
   4   4   8       11.62       11.99      0.57 o
   5   4   8       59.86       62.16      0.94 o
   6   4   8      120.42      116.87      1.89 o
   7   4   8       75.86       69.64      2.36 o
   8   4   8       39.86       36.32      1.89 o
   9   4   8       36.72       36.29      2.22 o
  10   4   8        9.23       11.44      1.60 o
  11   4   8        3.44        3.39      3.25 o
  12   4   8        2.69        8.42      4.27 o
   0   5   8       44.46       34.84      1.36 o
   1   5   8      471.12      484.75      4.01 o
   2   5   8       99.54      104.16      1.44 o
   3   5   8       69.06       58.88      0.99 o
   4   5   8      291.85      273.83      2.53 o
   5   5   8        0.41       -0.15      0.46 o
   6   5   8      173.82      181.13      4.25 o
   7   5   8      156.09      145.40      4.24 o
   8   5   8       54.07       56.52      3.08 o
   9   5   8       27.01       24.91      2.07 o
  10   5   8        4.97        5.92      2.35 o
  11   5   8        2.10        9.15      3.83 o
  12   5   8        2.25        6.68      4.20 o
   0   6   8       52.81       43.23      3.25 o
   1   6   8       12.94        8.77      0.49 o
   2   6   8       89.58       83.22      1.42 o
   3   6   8      206.77      189.95      2.08 o
   4   6   8       30.38       33.31      0.97 o
   5   6   8      153.85      146.78      2.01 o
   6   6   8        2.01        1.65      0.92 o
   7   6   8       29.71       28.31      1.78 o
   8   6   8       12.06       11.85      1.53 o
   9   6   8       35.70       29.11      2.27 o
  10   6   8       10.89        9.83      1.76 o
  11   6   8        9.21        7.88      2.10 o
   0   7   8        0.89        2.30      0.60 o
   1   7   8       76.59       76.65      1.23 o
   2   7   8      158.90      142.70      1.71 o
   3   7   8       99.08      102.18      1.47 o
   4   7   8      531.79      519.01      5.00 o
   5   7   8       32.38       33.37      1.26 o
   6   7   8        1.93        1.34      1.01 o
   7   7   8        0.14        0.10      1.24 o
   8   7   8       18.26       22.31      1.82 o
   9   7   8        5.22        5.28      1.77 o
  10   7   8       19.71       21.86      2.79 o
  11   7   8        0.78        1.48      1.89 o
   0   8   8      160.52      160.25      2.51 o
   1   8   8       55.79       51.02      1.14 o
   2   8   8       73.50       69.82      1.26 o
   3   8   8      475.47      458.39      4.02 o
   4   8   8       22.23       21.35      1.05 o
   5   8   8       36.15       45.12      1.47 o
   6   8   8       12.49       11.58      1.01 o
   7   8   8       26.80       30.03      2.46 o
   8   8   8        9.33       13.16      2.03 o
   9   8   8        5.09        5.58      1.48 o
  10   8   8        4.76        3.71      1.83 o
  11   8   8        0.71       -1.63      1.93 o
   0   9   8        7.99        4.14      1.09 o
   1   9   8       21.62       19.61      0.85 o
   2   9   8      357.64      339.99      3.47 o
   3   9   8       46.17       47.90      1.44 o
   4   9   8        2.74        2.63      0.82 o
   5   9   8       11.69       10.67      1.16 o
   6   9   8        0.00       -0.07      1.41 o
   7   9   8       38.54       41.33      1.96 o
   8   9   8        2.56        3.41      1.35 o
   9   9   8        0.70       -1.03      1.41 o
  10   9   8        3.34        4.07      1.58 o
   0  10   8        2.64       -1.20      1.20 o
   1  10   8        2.64        1.76      0.76 o
   2  10   8       70.43       71.74      1.48 o
   3  10   8       38.71       34.59      1.19 o
   4  10   8        2.24        1.65      0.88 o
   5  10   8       12.62       12.62      1.26 o
   6  10   8        0.93        1.79      0.87 o
   7  10   8        4.24        4.79      1.41 o
   8  10   8        1.39        0.17      1.36 o
   9  10   8        1.95        2.32      1.98 o
  10  10   8        1.82        0.05      1.66 o
   0  11   8        1.93        0.31      1.79 o
   1  11   8        8.70        4.73      1.62 o
   2  11   8       70.96       71.19      1.80 o
   3  11   8       11.67       12.60      0.99 o
   4  11   8        8.98        8.15      1.21 o
   5  11   8        0.86       -0.60      1.35 o
   6  11   8       19.85       24.57      3.15 o
   7  11   8        0.90       -1.45      1.45 o
   8  11   8        5.52        6.49      2.07 o
   9  11   8        2.93        4.00      1.83 o
   0  12   8        2.01       -1.81      1.81 o
   1  12   8       15.19       15.00      1.53 o
   2  12   8       20.38       18.83      1.17 o
   3  12   8       30.00       30.48      1.29 o
   4  12   8        2.78        1.52      1.22 o
   5  12   8        1.13        0.61      1.21 o
   6  12   8        4.35        4.54      1.22 o
   7  12   8        1.30        4.58      1.60 o
   8  12   8        7.91        7.74      1.81 o
   9  12   8        1.66        2.54      1.97 o
   0  13   8        2.71        2.46      2.15 o
   1  13   8        7.06        8.32      1.45 o
   2  13   8       20.15       17.77      1.75 o
   3  13   8        3.41        2.51      1.12 o
   4  13   8       68.40       82.62      2.71 o
   5  13   8        0.35       -0.73      1.33 o
   6  13   8        0.16        0.01      1.25 o
   7  13   8       14.35       20.33      2.11 o
   8  13   8        1.86        2.85      1.94 o
   0  14   8        2.74       -0.61      2.15 o
   1  14   8        5.43        5.59      1.58 o
   2  14   8       10.04       14.92      1.86 o
   3  14   8       40.41       47.88      2.03 o
   4  14   8        3.41        2.27      1.53 o
   5  14   8       13.54       15.96      1.73 o
   6  14   8       10.68       12.79      1.58 o
   7  14   8        0.32        3.33      1.95 o
   0  15   8        1.52       -1.87      2.43 o
   1  15   8        8.62        7.08      1.91 o
   2  15   8        3.88        3.26      1.82 o
   3  15   8       32.06       37.41      2.97 o
   4  15   8        5.83        6.20      1.80 o
   5  15   8        7.14        7.43      1.69 o
   6  15   8        1.99        1.08      1.44 o
   0  16   8        3.43        0.86      2.81 o
   1  16   8        5.08        8.69      2.26 o
   2  16   8       10.90       13.50      3.04 o
   3  16   8        1.50        4.03      2.54 o
   4  16   8        2.10        0.74      2.27 o
   5  16   8        0.62        0.80      1.62 o
   0  17   8       16.48       23.52      3.57 o
   1  17   8        7.50        8.32      2.35 o
   2  17   8        0.78        4.42      3.41 o
   3  17   8        2.30        3.85      3.28 o
   1   0   9      288.80      300.95      3.17 o
   2   0   9       28.15       24.07      0.95 o
   3   0   9      478.79      509.37      5.55 o
   4   0   9       43.74       49.10      1.19 o
   5   0   9       34.82       33.77      1.21 o
   6   0   9       80.50       78.48      2.10 o
   7   0   9        1.15        1.62      1.15 o
   8   0   9       35.03       29.88      2.03 o
   9   0   9        0.00        0.73      1.31 o
  10   0   9        0.89       -0.81      1.49 o
   0   1   9      674.06      633.98     13.27 o
   1   1   9      226.12      232.66      2.03 o
   2   1   9      334.54      307.35      2.55 o
   3   1   9        4.61        5.06      0.63 o
   4   1   9      109.90      117.58      1.33 o
   5   1   9       13.35       11.35      0.60 o
   6   1   9       34.50       31.36      1.49 o
   7   1   9        2.00        0.71      0.61 o
   8   1   9       19.86       18.71      2.23 o
   9   1   9        9.56       11.95      1.22 o
  10   1   9       20.63       19.24      1.37 o
  11   1   9        2.35        2.64      3.30 o
   0   2   9      617.20      645.78      8.73 o
   1   2   9      439.05      469.61      3.31 o
   2   2   9      466.00      499.75      4.06 o
   3   2   9      269.12      267.84      2.17 o
   4   2   9       44.07       48.86      0.88 o
   5   2   9      462.73      442.52      3.84 o
   6   2   9      121.37      114.68      3.37 o
   7   2   9       60.08       64.89      1.39 o
   8   2   9       44.49       42.14      1.89 o
   9   2   9        6.98        7.01      1.56 o
  10   2   9       14.27       18.78      1.83 o
  11   2   9        0.50        5.10      3.66 o
  12   2   9        1.20        6.18      3.82 o
   0   3   9        0.14        1.34      0.70 o
   1   3   9       42.87       36.08      0.74 o
   2   3   9      369.54      363.09      2.95 o
   3   3   9      237.20      236.28      2.24 o
   4   3   9       48.26       52.94      0.86 o
   5   3   9       36.43       39.79      0.87 o
   6   3   9      379.99      357.08      4.39 o
   7   3   9       47.40       41.89      2.00 o
   8   3   9       40.76       40.15      2.19 o
   9   3   9       10.06        6.84      1.59 o
  10   3   9        8.25        8.17      1.59 o
  11   3   9        0.71       -3.15      3.15 o
  12   3   9        3.01        2.42      3.91 o
   0   4   9       15.59       15.32      0.84 o
   1   4   9      275.37      288.16      2.51 o
   2   4   9       57.62       61.68      1.03 o
   3   4   9      717.92      715.12      5.59 o
   4   4   9       11.06       10.73      0.56 o
   5   4   9      344.46      333.65      2.98 o
   6   4   9       81.54       86.73      2.19 o
   7   4   9      219.08      206.18      3.07 o
   8   4   9       44.84       38.58      4.23 o
   9   4   9       14.70       12.04      1.80 o
  10   4   9        8.84        7.59      2.84 o
  11   4   9        6.63        5.94      3.72 o
  12   4   9        2.00       -0.64      3.65 o
   0   5   9       40.23       40.54      1.17 o
   1   5   9        6.01        7.51      0.65 o
   2   5   9      117.25      130.70      1.84 o
   3   5   9      225.27      233.25      2.29 o
   4   5   9       31.93       36.98      0.94 o
   5   5   9      537.94      523.80      4.38 o
   6   5   9      189.21      178.69      2.81 o
   7   5   9       42.74       39.54      1.93 o
   8   5   9        7.10        6.20      3.09 o
   9   5   9        8.93        9.49      1.86 o
  10   5   9        3.76        5.09      1.63 o
  11   5   9        5.50        7.97      3.91 o
   0   6   9        1.85       -0.59      0.59 o
   1   6   9      282.60      307.13      3.24 o
   2   6   9       58.80       62.23      1.31 o
   3   6   9      112.17       90.17      1.37 o
   4   6   9      385.19      375.91      3.56 o
   5   6   9      317.56      307.58      3.36 o
   6   6   9       51.86       49.28      1.80 o
   7   6   9       38.41       40.39      2.04 o
   8   6   9       32.79       34.33      2.44 o
   9   6   9        4.55        4.20      2.33 o
  10   6   9       11.67       10.09      1.93 o
  11   6   9       15.41       16.70      4.60 o
   0   7   9       55.47       43.24      1.34 o
   1   7   9        9.07        9.69      0.65 o
   2   7   9      270.94      270.63      3.20 o
   3   7   9      246.44      232.49      2.52 o
   4   7   9      206.84      201.04      3.02 o
   5   7   9       77.24       83.28      2.56 o
   6   7   9       29.49       29.90      1.12 o
   7   7   9       33.70       31.23      2.63 o
   8   7   9       26.87       33.56      2.56 o
   9   7   9       10.36       11.05      2.00 o
  10   7   9        1.64       -0.13      1.66 o
  11   7   9        4.37        6.21      3.03 o
   0   8   9        5.73        3.06      0.84 o
   1   8   9      168.47      138.52      1.89 o
   2   8   9       89.39       86.68      1.65 o
   3   8   9       33.05       35.51      1.52 o
   4   8   9      205.71      202.53      2.86 o
   5   8   9        1.52        1.76      0.91 o
   6   8   9       42.31       38.18      1.94 o
   7   8   9       17.65       17.09      1.89 o
   8   8   9        4.25        2.02      1.82 o
   9   8   9        2.90        2.14      1.97 o
  10   8   9        2.14        3.20      1.52 o
  11   8   9        4.85       10.44      1.66 o
   0   9   9      361.71      301.90      5.20 o
   1   9   9       43.71       43.99      1.15 o
   2   9   9      105.52       94.21      1.64 o
   3   9   9       35.44       30.41      1.13 o
   4   9   9       82.30       78.17      2.37 o
   5   9   9        3.43        1.70      1.00 o
   6   9   9       24.59       24.46      1.04 o
   7   9   9        8.03        9.87      1.56 o
   8   9   9       12.07        9.08      1.72 o
   9   9   9        3.61        2.89      1.56 o
  10   9   9       10.51       15.31      1.96 o
   0  10   9        0.05        1.34      1.33 o
   1  10   9      148.92      151.27      2.50 o
   2  10   9       85.52       78.20      1.50 o
   3  10   9        4.94        4.37      0.92 o
   4  10   9       14.60        9.91      1.16 o
   5  10   9        1.29       -0.28      1.05 o
   6  10   9        1.61        2.27      0.96 o
   7  10   9       22.30       26.72      1.95 o
   8  10   9        9.84       13.67      1.93 o
   9  10   9       21.80       25.25      2.22 o
  10  10   9        5.69        7.70      1.87 o
   0  11   9       76.74       72.70      4.69 o
   1  11   9       59.71       60.27      2.42 o
   2  11   9       10.02        8.55      1.00 o
   3  11   9       20.04       15.71      1.17 o
   4  11   9        5.54        4.05      1.17 o
   5  11   9        5.20        1.44      1.19 o
   6  11   9       15.18       17.15      1.41 o
   7  11   9        1.74        1.17      1.46 o
   8  11   9        5.18        4.44      1.86 o
   9  11   9        2.92        2.27      1.88 o
   0  12   9       10.95       13.50      2.26 o
   1  12   9       18.85       18.05      2.20 o
   2  12   9        5.78        5.67      1.15 o
   3  12   9        0.41       -0.14      0.87 o
   4  12   9       17.78       19.76      1.67 o
   5  12   9       20.67       17.86      1.59 o
   6  12   9        9.52       10.73      1.52 o
   7  12   9        4.88        5.04      1.72 o
   8  12   9        6.83        9.26      2.21 o
   9  12   9        1.07        3.01      1.99 o
   0  13   9       45.75       43.62      3.39 o
   1  13   9        4.00        4.05      1.51 o
   2  13   9        1.26        0.76      1.48 o
   3  13   9        2.19        1.38      1.25 o
   4  13   9        4.53        3.57      1.43 o
   5  13   9       23.82       22.92      2.29 o
   6  13   9       10.68       10.19      1.50 o
   7  13   9        7.27       10.63      2.02 o
   8  13   9        5.52        5.47      2.37 o
   0  14   9       13.39       16.14      2.62 o
   1  14   9       13.91       14.86      1.85 o
   2  14   9        9.63       11.87      1.97 o
   3  14   9        6.67        4.24      1.43 o
   4  14   9        9.06        6.91      1.76 o
   5  14   9        5.01        5.31      1.68 o
   6  14   9        2.30        3.43      1.45 o
   7  14   9       16.70       27.59      2.47 o
   0  15   9        0.01        0.12      2.56 o
   1  15   9        7.91       10.86      2.21 o
   2  15   9        4.79        7.35      1.94 o
   3  15   9        0.16       -2.70      2.70 o
   4  15   9        0.37       -2.02      2.12 o
   5  15   9        3.92        3.58      1.63 o
   6  15   9        8.22        7.63      2.07 o
   0  16   9        0.40        1.75      2.70 o
   1  16   9        3.82        4.43      2.07 o
   2  16   9        0.48       -0.88      2.42 o
   3  16   9        2.56        4.37      2.42 o
   4  16   9        1.75        1.82      2.36 o
   5  16   9        1.07       -0.31      1.99 o
   0  17   9        0.75        3.76      3.23 o
   1  17   9        1.72        2.74      2.25 o
   2  17   9        0.84       -1.25      3.00 o
   0   0  10      655.76      601.82     29.32 o
   1   0  10      202.97      235.38      2.69 o
   2   0  10        3.96        4.34      0.70 o
   3   0  10       40.76       43.48      1.41 o
   4   0  10       61.86       64.67      1.43 o
   5   0  10       44.43       31.67      1.06 o
   6   0  10       21.05       21.84      1.30 o
   7   0  10        8.00        7.12      1.11 o
   8   0  10       41.34       43.87      2.50 o
   9   0  10        3.95        5.57      1.56 o
  10   0  10       16.31       18.87      2.27 o
   0   1  10      126.20      139.80      7.47 o
   1   1  10       23.38       22.45      0.62 o
   2   1  10       59.12       64.04      0.97 o
   3   1  10      163.81      158.04      1.87 o
   4   1  10       44.14       43.50      0.97 o
   5   1  10       29.17       31.20      0.73 o
   6   1  10       20.29       19.37      0.93 o
   7   1  10       38.42       36.74      1.24 o
   8   1  10        3.40        1.66      1.13 o
   9   1  10        2.15        2.04      1.10 o
  10   1  10        2.25       -0.55      1.08 o
   0   2  10        1.63        0.48      0.47 o
   1   2  10      103.68      115.16      1.30 o
   2   2  10      339.55      326.06      2.74 o
   3   2  10       32.33       31.62      0.75 o
   4   2  10       56.59       54.88      1.03 o
   5   2  10       67.37       73.13      1.40 o
   6   2  10       50.96       52.57      1.63 o
   7   2  10       93.69       90.31      2.16 o
   8   2  10       22.17       18.10      1.47 o
   9   2  10       11.17       14.34      1.39 o
  10   2  10       21.39       23.10      2.07 o
  11   2  10        1.05       -3.04      3.04 o
  12   2  10        4.11        3.08      4.13 o
   0   3  10      112.59      126.73      2.62 o
   1   3  10      231.09      264.80      2.24 o
   2   3  10      128.71      126.15      1.40 o
   3   3  10      206.38      214.21      2.15 o
   4   3  10       77.62       72.10      1.06 o
   5   3  10       83.74       77.29      1.25 o
   6   3  10       18.81       22.56      1.06 o
   7   3  10       35.02       32.79      1.46 o
   8   3  10       30.73       32.90      1.78 o
   9   3  10       21.46       20.09      1.59 o
  10   3  10        2.20        2.70      1.51 o
  11   3  10        0.34       -0.27      3.68 o
  12   3  10        1.50        3.52      3.83 o
   0   4  10       10.10        4.33      0.61 o
   1   4  10      131.55      136.30      1.53 o
   2   4  10      163.32      160.33      1.69 o
   3   4  10      187.62      185.44      1.98 o
   4   4  10       22.92       20.46      0.71 o
   5   4  10      233.50      232.30      2.33 o
   6   4  10       20.05       16.32      1.00 o
   7   4  10       10.89       10.27      1.39 o
   8   4  10        5.10        1.82      1.52 o
   9   4  10       35.37       40.10      3.45 o
  10   4  10       24.00       19.14      2.07 o
  11   4  10        5.69        4.75      3.77 o
   0   5  10      190.89      185.26      3.40 o
   1   5  10      178.96      160.17      1.77 o
   2   5  10       72.40       65.86      1.22 o
   3   5  10       10.01        8.93      0.57 o
   4   5  10      120.67      113.81      1.93 o
   5   5  10       84.74       81.11      1.38 o
   6   5  10       20.60       22.25      1.17 o
   7   5  10        2.98        2.65      3.61 o
   8   5  10        6.32       12.47      2.00 o
   9   5  10       25.68       25.94      2.35 o
  10   5  10       12.64       14.59      2.01 o
  11   5  10        9.80       12.36      4.45 o
   0   6  10        4.54        6.88      0.74 o
   1   6  10      133.77      126.53      1.74 o
   2   6  10      161.62      150.26      2.09 o
   3   6  10        1.79        1.43      0.53 o
   4   6  10      129.87      121.43      1.88 o
   5   6  10       82.86       79.24      1.51 o
   6   6  10       24.79       24.84      1.07 o
   7   6  10       20.18       21.23      3.45 o
   8   6  10        6.69        4.11      4.10 o
   9   6  10        9.62        7.43      5.67 o
  10   6  10       28.78       35.13      2.63 o
  11   6  10        1.93        1.79      4.04 o
   0   7  10       11.63       16.70      1.05 o
   1   7  10      317.05      294.97      3.29 o
   2   7  10        5.21        4.04      0.69 o
   3   7  10      126.11      120.25      1.85 o
   4   7  10        2.52        4.61      0.71 o
   5   7  10       41.25       42.27      2.93 o
   6   7  10       14.71       12.11      0.75 o
   7   7  10       22.34       24.72      2.40 o
   8   7  10        1.70        5.74      1.93 o
   9   7  10       34.44       36.00      5.18 o
  10   7  10        0.11       -0.24      3.02 o
  11   7  10        5.58        7.35      2.31 o
   0   8  10       35.58       40.13      1.85 o
   1   8  10       68.34       67.51      1.33 o
   2   8  10      320.32      319.01      4.27 o
   3   8  10        8.57        7.98      0.79 o
   4   8  10      254.34      246.88      3.63 o
   5   8  10       20.14       17.88      2.25 o
   6   8  10       15.97       16.39      0.96 o
   7   8  10        0.24        0.32      1.55 o
   8   8  10       10.14       11.32      2.20 o
   9   8  10        2.11        4.76      1.99 o
  10   8  10        4.81        3.79      1.65 o
   0   9  10        1.50        0.32      1.18 o
   1   9  10      146.65      140.29      2.22 o
   2   9  10       46.34       39.60      1.69 o
   3   9  10        3.86        2.45      0.77 o
   4   9  10       14.81       10.09      1.15 o
   5   9  10       43.13       39.37      1.74 o
   6   9  10       27.48       24.39      1.08 o
   7   9  10       12.93       13.21      1.70 o
   8   9  10        0.76        0.74      1.61 o
   9   9  10        7.65        5.09      1.73 o
  10   9  10        2.68        4.00      1.71 o
   0  10  10       32.66       36.83      6.53 o
   1  10  10       36.78       37.15      1.56 o
   2  10  10       35.70       28.43      1.08 o
   3  10  10       25.97       26.88      1.19 o
   4  10  10       10.89       10.02      1.18 o
   5  10  10        8.56       10.07      1.28 o
   6  10  10       28.62       26.65      1.43 o
   7  10  10        3.44        3.54      1.75 o
   8  10  10        7.03        6.57      1.85 o
   9  10  10        3.53        1.76      1.81 o
   0  11  10        9.42       10.95      2.67 o
   1  11  10       12.79       12.31      1.55 o
   2  11  10       24.64       20.17      1.12 o
   3  11  10       14.74       15.62      1.24 o
   4  11  10        8.73        7.43      1.22 o
   5  11  10        8.80       13.21      2.61 o
   6  11  10        9.44       13.64      1.27 o
   7  11  10        6.00        2.65      1.83 o
   8  11  10        3.30        1.65      2.17 o
   9  11  10        5.85        5.98      2.00 o
   0  12  10       15.54       13.14      2.28 o
   1  12  10       45.96       43.20      2.12 o
   2  12  10        4.50        2.83      1.24 o
   3  12  10        7.94        7.38      1.39 o
   4  12  10       13.36       11.83      1.50 o
   5  12  10        1.80        0.77      1.30 o
   6  12  10        5.93        5.16      1.32 o
   7  12  10        9.48        8.61      2.18 o
   8  12  10        5.49        5.75      2.08 o
   0  13  10        6.41        5.91      2.31 o
   1  13  10        2.68        2.03      1.58 o
   2  13  10       18.22       16.28      1.66 o
   3  13  10        5.15       -0.06      1.52 o
   4  13  10        1.28        2.25      1.63 o
   5  13  10        4.28        1.43      1.42 o
   6  13  10        1.35       -0.45      1.41 o
   7  13  10        0.97       -0.61      2.19 o
   0  14  10        3.36        3.38      2.42 o
   1  14  10        7.19        8.95      1.80 o
   2  14  10        7.43        7.52      1.72 o
   3  14  10        3.68        6.95      1.91 o
   4  14  10        2.19        3.09      1.61 o
   5  14  10       15.91       22.56      1.91 o
   6  14  10        0.56       -0.13      1.40 o
   7  14  10        2.63        2.68      2.39 o
   0  15  10        3.54        5.93      2.87 o
   1  15  10       13.82       17.85      2.21 o
   2  15  10        1.54       -1.76      1.76 o
   3  15  10        2.13        5.20      2.28 o
   4  15  10        3.35        3.49      2.47 o
   5  15  10        0.87        2.87      1.72 o
   0  16  10        6.20       13.05      3.14 o
   1  16  10       10.39       11.47      2.32 o
   2  16  10        0.73       -1.25      1.95 o
   3  16  10        0.26       -2.23      2.23 o
   4  16  10        2.21        1.72      3.53 o
   0  17  10        2.83        3.23      3.26 o
   1  17  10        2.00        1.76      2.72 o
   1   0  11        7.12        5.19      0.66 o
   2   0  11      123.37      127.25      2.08 o
   3   0  11       34.39       33.36      1.33 o
   4   0  11       56.64       56.72      1.64 o
   5   0  11       48.33       43.10      1.25 o
   6   0  11       50.30       51.85      1.98 o
   7   0  11        0.80        0.82      1.04 o
   8   0  11       15.85        7.50      1.69 o
   9   0  11        1.75       -1.76      1.76 o
  10   0  11        0.62       -1.60      1.60 o
   0   1  11      110.89      112.26      2.16 o
   1   1  11       21.59       21.12      0.67 o
   2   1  11       19.05       20.15      0.65 o
   3   1  11       30.73       34.80      0.94 o
   4   1  11      110.92      112.60      1.58 o
   5   1  11       41.02       39.77      1.22 o
   6   1  11       75.87       73.31      3.13 o
   7   1  11       44.50       45.10      1.43 o
   8   1  11       10.34       10.90      1.50 o
   9   1  11       10.21       13.19      1.48 o
  10   1  11        1.13        0.43      1.19 o
   0   2  11      219.62      195.00      3.01 o
   1   2  11      493.79      502.22      3.96 o
   2   2  11      109.66      120.43      1.33 o
   3   2  11       64.49       64.07      1.05 o
   4   2  11       44.33       38.55      0.92 o
   5   2  11      111.39      115.37      1.57 o
   6   2  11       88.85       77.96      3.13 o
   7   2  11       41.08       40.03      1.93 o
   8   2  11        0.42        0.32      1.16 o
   9   2  11        4.19        7.22      2.18 o
  10   2  11        3.03        2.29      1.44 o
  11   2  11        1.41       -1.47      3.52 o
   0   3  11      394.20      395.81      5.22 o
   1   3  11      203.93      193.71      1.85 o
   2   3  11        0.03        0.22      0.47 o
   3   3  11       20.57       26.57      0.93 o
   4   3  11       47.07       49.07      0.96 o
   5   3  11      304.59      282.11      2.86 o
   6   3  11        3.71        0.89      0.97 o
   7   3  11       13.63       13.99      1.51 o
   8   3  11       12.14        9.87      1.42 o
   9   3  11       44.66       42.67      3.46 o
  10   3  11        3.66        0.11      1.60 o
  11   3  11        0.29        2.05      3.88 o
   0   4  11       14.26       13.72      0.97 o
   1   4  11      261.81      249.25      2.36 o
   2   4  11        0.54       -0.23      0.40 o
   3   4  11      304.53      301.81      2.86 o
   4   4  11       97.96       78.84      1.22 o
   5   4  11       52.38       49.06      1.21 o
   6   4  11        0.02       -0.75      0.94 o
   7   4  11        2.00        1.58      1.28 o
   8   4  11       33.19       37.68      2.01 o
   9   4  11       36.35       38.01      2.60 o
  10   4  11       11.13       12.00      2.02 o
  11   4  11        4.04       -0.03      3.49 o
   0   5  11       25.18       25.38      1.06 o
   1   5  11       90.68       92.35      1.42 o
   2   5  11       30.55       28.90      0.78 o
   3   5  11       37.07       40.36      1.18 o
   4   5  11       79.57       77.13      1.64 o
   5   5  11       72.11       64.01      1.17 o
   6   5  11        7.51        6.15      0.99 o
   7   5  11       15.78       10.93      1.99 o
   8   5  11        3.87        3.89      1.81 o
   9   5  11       17.36       20.37      2.32 o
  10   5  11        3.12        2.34      1.83 o
  11   5  11       15.05       10.68      4.22 o
   0   6  11      176.72      155.15      3.28 o
   1   6  11      174.64      163.05      2.09 o
   2   6  11       33.76       32.07      1.00 o
   3   6  11      280.03      279.06      2.77 o
   4   6  11       33.04       29.04      1.09 o
   5   6  11       44.43       43.27      1.75 o
   6   6  11        4.52        3.69      0.79 o
   7   6  11       16.03       16.12      3.05 o
   8   6  11       34.75       32.19      2.67 o
   9   6  11        2.00        0.88      1.87 o
  10   6  11        7.68        9.62      2.09 o
  11   6  11        1.02        9.75      4.37 o
   0   7  11      104.96      109.33      2.91 o
   1   7  11      330.82      310.57      3.78 o
   2   7  11       30.90       22.89      1.08 o
   3   7  11       50.21       51.10      1.28 o
   4   7  11       52.42       49.43      1.68 o
   5   7  11      100.76       91.07      2.66 o
   6   7  11       36.43       34.48      1.32 o
   7   7  11       23.92       23.68      2.50 o
   8   7  11        5.33       12.30      2.24 o
   9   7  11       24.37       26.84      2.71 o
  10   7  11        1.48        2.68      2.10 o
   0   8  11      645.41      622.37     10.88 o
   1   8  11       23.14       23.61      1.29 o
   2   8  11       66.36       64.64      1.94 o
   3   8  11       25.32       25.84      1.10 o
   4   8  11       73.78       73.24      3.25 o
   5   8  11       27.78       31.44      1.85 o
   6   8  11        7.38        6.96      0.87 o
   7   8  11        6.61        4.93      2.13 o
   8   8  11       84.28       90.45      6.18 o
   9   8  11        3.11        5.92      2.17 o
  10   8  11        2.90        0.71      2.08 o
   0   9  11       15.63       14.96      2.23 o
   1   9  11       66.40       62.51      1.75 o
   2   9  11      107.04       96.70      2.11 o
   3   9  11       98.99      107.38      1.93 o
   4   9  11       10.86       12.20      1.35 o
   5   9  11        8.48        7.86      1.33 o
   6   9  11       20.14       14.66      1.73 o
   7   9  11       13.46       13.03      1.85 o
   8   9  11        4.34        5.00      1.80 o
   9   9  11        2.14        2.18      1.70 o
  10   9  11        7.88        7.92      1.90 o
   0  10  11      209.26      188.94     12.55 o
   1  10  11       16.00       15.54      1.14 o
   2  10  11       17.14       15.88      1.39 o
   3  10  11       89.36       86.91      2.49 o
   4  10  11        6.49        7.18      1.19 o
   5  10  11        9.33        6.96      1.32 o
   6  10  11        5.81        5.74      1.39 o
   7  10  11        3.58        0.56      1.76 o
   8  10  11        8.97        8.63      1.98 o
   9  10  11        2.02        2.22      1.92 o
   0  11  11        8.51        8.72      2.03 o
   1  11  11        2.08        0.74      1.12 o
   2  11  11       10.51        8.56      1.35 o
   3  11  11        5.68        4.65      1.34 o
   4  11  11       64.49       62.91      2.35 o
   5  11  11        4.79        4.69      1.35 o
   6  11  11        0.57        1.62      1.19 o
   7  11  11        1.01       -0.65      1.89 o
   8  11  11        3.22        2.37      2.15 o
   9  11  11        1.21        0.07      2.03 o
   0  12  11        6.47        5.09      2.25 o
   1  12  11        7.86        7.68      1.39 o
   2  12  11        2.22        0.95      1.25 o
   3  12  11        7.08        5.94      1.58 o
   4  12  11        1.63        2.82      1.65 o
   5  12  11        9.86        7.90      1.51 o
   6  12  11        0.98       -0.98      1.27 o
   7  12  11       14.23       14.30      2.40 o
   8  12  11        2.61        4.87      2.22 o
   0  13  11        1.77        2.49      2.17 o
   1  13  11        3.94        3.31      1.41 o
   2  13  11        6.01        6.15      1.50 o
   3  13  11        0.14       -1.62      1.62 o
   4  13  11       21.01       23.57      1.92 o
   5  13  11        8.03       11.80      1.65 o
   6  13  11        4.37        4.31      1.48 o
   7  13  11        7.17        9.89      2.48 o
   0  14  11       10.83       16.75      2.91 o
   1  14  11        3.35        4.48      1.54 o
   2  14  11        1.20        2.64      1.47 o
   3  14  11        6.10        4.13      2.11 o
   4  14  11       16.35       16.93      2.71 o
   5  14  11        5.10        6.68      1.97 o
   6  14  11        5.04        2.40      1.51 o
   0  15  11        1.14        3.56      2.92 o
   1  15  11       28.44       37.44      2.94 o
   2  15  11        1.04        2.99      1.90 o
   3  15  11        4.03        2.02      2.19 o
   4  15  11        0.57       -1.16      2.22 o
   5  15  11        3.06        4.31      1.76 o
   0  16  11       18.84       14.11      3.37 o
   1  16  11        3.30        1.62      1.86 o
   2  16  11        1.87        2.79      2.03 o
   3  16  11        4.43        5.67      2.49 o
   0   0  12      460.52      436.35      8.07 o
   1   0  12       28.08       19.63      0.98 o
   2   0  12       56.47       48.63      1.52 o
   3   0  12       94.14       92.98      2.17 o
   4   0  12      101.77       94.97      2.63 o
   5   0  12       13.43        8.95      0.96 o
   6   0  12       13.56       13.96      1.87 o
   7   0  12       38.05       44.82      2.95 o
   8   0  12        7.34        0.37      1.99 o
   9   0  12        5.02        4.85      2.26 o
  10   0  12        8.68        7.88      2.21 o
  11   0  12        2.00        0.19      1.93 o
   0   1  12       13.90       15.27      1.01 o
   1   1  12      314.77      306.20      2.58 o
   2   1  12        5.41        5.00      0.52 o
   3   1  12       15.38       11.28      0.60 o
   4   1  12       62.32       60.51      1.23 o
   5   1  12       79.78       64.00      1.30 o
   6   1  12       59.52       51.19      2.20 o
   7   1  12        1.74        3.03      1.27 o
   8   1  12        3.03        0.43      2.63 o
   9   1  12        6.82        6.03      1.40 o
  10   1  12        0.91       -1.26      1.26 o
  11   1  12        0.62       -1.27      1.27 o
   0   2  12        0.51        0.62      0.46 o
   1   2  12       67.18       59.67      1.15 o
   2   2  12      282.70      293.29      2.61 o
   3   2  12       73.22       76.60      1.18 o
   4   2  12       14.59        9.04      0.74 o
   5   2  12       65.17       61.99      1.67 o
   6   2  12       33.04       35.11      2.53 o
   7   2  12       27.84       21.34      1.69 o
   8   2  12       11.44       10.20      1.49 o
   9   2  12        7.57        6.13      1.42 o
  10   2  12        3.06        1.22      1.31 o
  11   2  12        2.10        4.28      3.97 o
   0   3  12       98.53       83.20      1.96 o
   1   3  12      203.10      204.35      2.06 o
   2   3  12      284.36      264.22      2.66 o
   3   3  12      160.88      144.88      1.78 o
   4   3  12      342.12      304.48      2.96 o
   5   3  12       11.07       11.52      0.77 o
   6   3  12       36.11       31.47      1.54 o
   7   3  12       15.27       12.55      1.59 o
   8   3  12        9.30        8.80      1.50 o
   9   3  12        5.24        5.84      1.52 o
  10   3  12       10.50        9.49      2.02 o
  11   3  12        0.66       -0.63      3.55 o
   0   4  12       22.41       19.95      1.75 o
   1   4  12      625.91      595.77      4.49 o
   2   4  12      156.65      142.51      1.65 o
   3   4  12      162.81      147.45      1.82 o
   4   4  12       17.69       23.19      0.84 o
   5   4  12      196.51      173.96      2.30 o
   6   4  12        8.00        7.73      0.76 o
   7   4  12       42.65       36.91      2.06 o
   8   4  12        2.61        4.08      1.46 o
   9   4  12       21.78       24.50      2.49 o
  10   4  12        4.04        5.58      1.91 o
  11   4  12        7.20        9.07      4.47 o
   0   5  12      438.42      438.95      5.89 o
   1   5  12       47.56       44.11      1.45 o
   2   5  12        5.76        7.38      0.58 o
   3   5  12      167.41      164.77      2.25 o
   4   5  12       95.50       82.85      2.50 o
   5   5  12       19.84       19.40      0.95 o
   6   5  12        2.21        1.47      0.62 o
   7   5  12        2.76        2.18      1.41 o
   8   5  12       14.97       16.31      2.22 o
   9   5  12        3.19        2.12      1.86 o
  10   5  12        2.16        0.75      1.94 o
  11   5  12        2.33        0.89      3.03 o
   0   6  12        0.62       -0.63      0.85 o
   1   6  12       12.90        8.55      0.73 o
   2   6  12      157.19      151.52      2.02 o
   3   6  12        0.34       -0.61      0.61 o
   4   6  12        4.28        3.95      0.86 o
   5   6  12       21.45       16.88      1.17 o
   6   6  12       18.55       17.68      1.31 o
   7   6  12       21.06       22.36      2.43 o
   8   6  12        0.67        0.03      1.84 o
   9   6  12       23.83       19.44      3.77 o
  10   6  12        2.30        2.87      3.33 o
   0   7  12       49.11       41.29      1.87 o
   1   7  12       72.87       72.31      2.79 o
   2   7  12       63.59       63.08      1.61 o
   3   7  12       33.98       37.83      1.41 o
   4   7  12       26.04       19.87      1.69 o
   5   7  12       14.28       15.82      1.45 o
   6   7  12        1.17        1.67      0.81 o
   7   7  12       35.86       37.84      2.86 o
   8   7  12        2.09        0.02      2.61 o
   9   7  12        4.54        6.76      2.33 o
  10   7  12        2.72        2.32      2.28 o
   0   8  12        2.29        0.10      1.20 o
   1   8  12        7.03        4.16      1.03 o
   2   8  12       13.16       13.59      1.31 o
   3   8  12       24.01       27.21      1.20 o
   4   8  12       23.59       24.02      1.30 o
   5   8  12       10.42        7.25      1.35 o
   6   8  12       18.52       18.92      1.18 o
   7   8  12        0.79        1.62      2.10 o
   8   8  12        7.80       12.85      2.39 o
   9   8  12       10.54       11.38      5.94 o
  10   8  12        1.41        0.33      1.73 o
   0   9  12        9.68        9.39      1.50 o
   1   9  12       36.43       38.69      1.44 o
   2   9  12       15.95       16.74      1.39 o
   3   9  12       35.82       32.81      1.27 o
   4   9  12       32.25       33.92      2.16 o
   5   9  12        1.82       -0.84      1.19 o
   6   9  12       10.50       10.06      1.29 o
   7   9  12        0.83        0.91      3.62 o
   8   9  12        9.14        9.55      1.91 o
   9   9  12        5.77        3.62      1.90 o
   0  10  12       24.73       26.06      1.96 o
   1  10  12       31.94       33.37      1.66 o
   2  10  12       40.72       41.46      1.79 o
   3  10  12       43.77       47.17      1.58 o
   4  10  12       19.15       17.68      1.48 o
   5  10  12       36.02       44.00      2.02 o
   6  10  12        8.10        5.95      1.04 o
   7  10  12        5.78        7.74      1.98 o
   8  10  12        0.98       -1.17      1.93 o
   9  10  12        1.50       -1.90      1.90 o
   0  11  12       21.11       15.26      1.85 o
   1  11  12        1.61        2.33      1.22 o
   2  11  12       10.27       10.63      1.44 o
   3  11  12        0.55       -0.17      1.16 o
   4  11  12        9.20        9.17      2.05 o
   5  11  12       15.05       16.37      1.66 o
   6  11  12        0.24        0.95      1.22 o
   7  11  12        1.76        2.77      2.01 o
   8  11  12        1.79        3.63      2.12 o
   0  12  12        7.23        9.02      2.77 o
   1  12  12        7.15        7.57      1.45 o
   2  12  12        0.28       -0.37      1.32 o
   3  12  12       19.22       17.70      1.90 o
   4  12  12       11.96       10.42      1.59 o
   5  12  12        1.07       -1.25      1.33 o
   6  12  12        2.85        7.65      1.49 o
   7  12  12        4.07        3.28      2.20 o
   0  13  12       33.39       33.32      3.27 o
   1  13  12        1.18        0.42      1.43 o
   2  13  12       26.02       29.13      1.92 o
   3  13  12        4.22        3.01      1.77 o
   4  13  12       11.67        9.20      1.75 o
   5  13  12        0.35        1.04      1.50 o
   6  13  12        2.47        0.91      1.38 o
   7  13  12        1.34        5.14      2.40 o
   0  14  12       11.05       14.04      3.89 o
   1  14  12       35.89       39.94      2.23 o
   2  14  12        0.57        0.40      1.78 o
   3  14  12        4.63        2.81      2.14 o
   4  14  12        1.41       -0.67      2.06 o
   5  14  12        3.79        5.27      2.37 o
   6  14  12        0.03       -0.05      1.45 o
   0  15  12        8.93        6.75      4.46 o
   1  15  12       11.25       14.50      1.92 o
   2  15  12        0.43       -1.91      1.91 o
   3  15  12        3.26        2.71      2.43 o
   4  15  12        0.59       -1.59      2.36 o
   0  16  12       11.10        6.78      4.07 o
   1  16  12        4.76        4.93      2.15 o
   2  16  12        4.62        2.52      2.47 o
   1   0  13      346.80      321.52      4.11 o
   2   0  13        3.02        4.10      0.74 o
   3   0  13        1.47        1.58      1.09 o
   4   0  13        1.69       -0.24      1.00 o
   5   0  13       15.42       16.63      1.30 o
   6   0  13       21.64       25.19      2.21 o
   7   0  13       12.66       16.55      2.83 o
   8   0  13        4.13        1.00      2.31 o
   9   0  13       42.69       46.71      3.70 o
  10   0  13        2.02       -2.02      2.02 o
  11   0  13        1.40        0.70      2.09 o
   0   1  13      199.05      198.51      4.07 o
   1   1  13       79.44       76.62      2.03 o
   2   1  13       10.92       10.29      0.62 o
   3   1  13      116.57      111.75      1.56 o
   4   1  13       16.78       10.05      0.89 o
   5   1  13        5.12        5.73      0.81 o
   6   1  13       53.47       51.42      3.15 o
   7   1  13       13.50       11.63      1.58 o
   8   1  13       17.36       18.89      1.81 o
   9   1  13        4.66        1.52      1.43 o
  10   1  13        2.43        5.58      3.70 o
  11   1  13        8.29       12.81      1.73 o
   0   2  13       40.77       46.05      1.34 o
   1   2  13      220.70      212.41      2.31 o
   2   2  13       22.27       18.79      0.75 o
   3   2  13       70.01       63.19      1.21 o
   4   2  13       40.43       41.99      1.15 o
   5   2  13       70.04       64.56      1.50 o
   6   2  13        6.46        6.19      0.86 o
   7   2  13        3.15        2.33      1.40 o
   8   2  13        6.99        4.01      1.45 o
   9   2  13       29.60       28.90      1.98 o
  10   2  13        6.19        6.85      1.83 o
  11   2  13        2.25        4.92      2.30 o
   0   3  13        0.54        0.77      0.77 o
   1   3  13      182.26      182.19      1.94 o
   2   3  13       51.09       45.49      1.32 o
   3   3  13       62.28       61.29      1.48 o
   4   3  13      182.92      165.51      2.18 o
   5   3  13        8.27        7.09      1.35 o
   6   3  13        3.64        2.19      0.57 o
   7   3  13       10.14        8.81      1.75 o
   8   3  13        1.54        1.07      1.41 o
   9   3  13       14.02       13.84      1.79 o
  10   3  13       13.87       10.42      3.21 o
  11   3  13        3.17        3.63      2.19 o
   0   4  13      357.09      341.11      4.89 o
   1   4  13       54.67       58.35      1.12 o
   2   4  13        9.52        8.92      0.69 o
   3   4  13       64.25       53.69      1.24 o
   4   4  13       38.02       42.86      1.29 o
   5   4  13       13.01        9.57      0.92 o
   6   4  13        5.90        4.23      0.66 o
   7   4  13       16.37       16.66      1.78 o
   8   4  13        6.02        5.74      1.59 o
   9   4  13        4.00        4.58      2.04 o
  10   4  13        1.76        5.10      2.07 o
   0   5  13        3.45        1.38      1.29 o
   1   5  13      287.66      283.41      3.07 o
   2   5  13       10.54        7.40      0.82 o
   3   5  13      124.13      120.82      2.09 o
   4   5  13        1.98        1.85      0.95 o
   5   5  13        5.13        4.79      1.04 o
   6   5  13        7.47        6.26      0.78 o
   7   5  13        1.88        3.04      2.27 o
   8   5  13        1.17       -0.06      1.86 o
   9   5  13        1.83        2.57      2.05 o
  10   5  13       16.19       19.24      3.87 o
   0   6  13      276.36      279.93      5.11 o
   1   6  13       63.63       64.12      2.06 o
   2   6  13       17.60       16.65      1.04 o
   3   6  13       30.86       28.58      1.27 o
   4   6  13        9.26        5.17      1.27 o
   5   6  13       24.16       22.40      1.02 o
   6   6  13        4.76        5.50      1.42 o
   7   6  13        4.42        2.63      1.97 o
   8   6  13        2.95        1.92      2.01 o
   9   6  13       14.86       20.47      4.23 o
  10   6  13        0.33        1.22      2.66 o
   0   7  13        2.25        0.30      1.31 o
   1   7  13       31.75       37.99      1.89 o
   2   7  13        7.96        7.01      0.92 o
   3   7  13       17.91       17.46      1.01 o
   4   7  13       33.21       28.70      1.64 o
   5   7  13       26.75       26.58      1.45 o
   6   7  13        9.33        9.23      1.26 o
   7   7  13        2.54        0.49      2.04 o
   8   7  13        6.29        8.69      3.69 o
   9   7  13        2.60        0.21      2.49 o
  10   7  13        1.09       -1.55      2.25 o
   0   8  13      131.12      127.64      4.20 o
   1   8  13       13.54       13.49      1.20 o
   2   8  13       14.42       14.82      1.47 o
   3   8  13       13.62       14.49      1.01 o
   4   8  13        3.67        2.56      1.15 o
   5   8  13        2.79        3.67      1.31 o
   6   8  13       21.23       22.28      1.30 o
   7   8  13        0.09       -0.64      2.03 o
   8   8  13        2.56       -1.45      2.02 o
   9   8  13        5.04        2.77      2.35 o
   0   9  13       12.33       10.96      1.65 o
   1   9  13       32.86       35.45      1.47 o
   2   9  13       17.35       15.08      1.57 o
   3   9  13        6.86        9.17      1.21 o
   4   9  13       15.85       15.83      1.25 o
   5   9  13       19.29       15.36      2.31 o
   6   9  13        1.57       -0.20      0.92 o
   7   9  13        2.71        0.11      2.22 o
   8   9  13        7.04        5.71      2.40 o
   9   9  13        0.45       -1.81      1.81 o
   0  10  13       12.65       10.65      1.63 o
   1  10  13        8.37        9.13      1.14 o
   2  10  13        3.94        4.40      1.28 o
   3  10  13        2.09        4.16      1.27 o
   4  10  13       37.06       32.75      1.88 o
   5  10  13       20.14       22.96      3.23 o
   6  10  13        3.88        5.00      1.10 o
   7  10  13        1.34        1.52      1.91 o
   8  10  13        3.67        3.42      2.01 o
   0  11  13        0.58       -1.40      1.40 o
   1  11  13        1.40        0.38      1.10 o
   2  11  13       10.02        6.10      1.38 o
   3  11  13       24.60       23.77      1.69 o
   4  11  13       21.11       25.58      1.85 o
   5  11  13        0.59        0.87      1.39 o
   6  11  13        3.16        1.71      1.09 o
   7  11  13        7.03        6.99      2.25 o
   8  11  13        2.04        0.34      2.14 o
   0  12  13       18.35       17.19      2.02 o
   1  12  13        6.28        6.55      1.48 o
   2  12  13       31.34       30.49      1.91 o
   3  12  13        3.62        3.46      1.80 o
   4  12  13       31.09       38.27      2.23 o
   5  12  13       13.99       18.46      1.80 o
   6  12  13        0.41        0.23      1.39 o
   7  12  13        3.02        7.30      2.29 o
   0  13  13       15.67       21.74      2.29 o
   1  13  13       18.10       18.04      1.81 o
   2  13  13        6.43       10.15      2.46 o
   3  13  13        5.18        5.45      2.19 o
   4  13  13        2.56       -0.12      2.17 o
   5  13  13        3.05        4.40      1.68 o
   6  13  13        0.77        1.17      1.50 o
   0  14  13        0.07        1.04      1.94 o
   1  14  13       13.80       13.39      1.85 o
   2  14  13        2.62        3.13      2.31 o
   3  14  13       25.99       29.41      3.30 o
   4  14  13        6.74        7.97      2.52 o
   5  14  13        1.78       -0.71      1.69 o
   0  15  13       11.12       13.18      3.83 o
   1  15  13        1.29        0.23      1.81 o
   2  15  13        3.47        4.51      2.09 o
   3  15  13        5.25        2.52      2.51 o
   0   0  14     1444.84     1451.69     30.66 o
   1   0  14      231.27      246.97      4.60 o
   2   0  14      237.03      255.67      3.57 o
   3   0  14       29.28       20.81      1.28 o
   4   0  14       13.37       12.06      1.38 o
   5   0  14       12.39        9.18      1.44 o
   6   0  14        6.18        8.01      0.91 o
   7   0  14       28.65       22.63      3.16 o
   8   0  14       22.09       21.47      3.15 o
   9   0  14        6.49        8.61      2.79 o
  10   0  14       18.43       16.66      2.98 o
   0   1  14        2.86       -1.01      1.01 o
   1   1  14      264.65      250.10      3.96 o
   2   1  14       40.41       39.54      0.98 o
   3   1  14       40.97       44.80      1.08 o
   4   1  14       12.40        9.72      0.87 o
   5   1  14      183.89      169.70      3.19 o
   6   1  14       28.00       27.14      1.25 o
   7   1  14       90.91       88.50      5.26 o
   8   1  14       11.74       13.33      1.78 o
   9   1  14        1.01        0.28      1.68 o
  10   1  14        1.85        0.96      1.71 o
   0   2  14     1155.14     1143.46     13.31 o
   1   2  14      166.94      162.18      2.31 o
   2   2  14        6.01        6.97      0.66 o
   3   2  14       26.65       26.52      0.96 o
   4   2  14       60.30       49.22      1.39 o
   5   2  14        1.12       -0.18      0.77 o
   6   2  14       12.96        9.23      0.72 o
   7   2  14       11.44       14.28      1.79 o
   8   2  14       37.33       47.91      2.41 o
   9   2  14        8.16       11.49      2.82 o
  10   2  14       11.80       10.38      1.76 o
   0   3  14        2.97        1.96      0.79 o
   1   3  14      179.12      178.42      2.49 o
   2   3  14      502.55      493.67      4.99 o
   3   3  14       24.86       21.14      0.91 o
   4   3  14       29.79       26.13      1.15 o
   5   3  14       25.12       23.59      1.15 o
   6   3  14       21.51       21.41      1.00 o
   7   3  14       33.44       39.36      2.24 o
   8   3  14        6.02        7.78      1.66 o
   9   3  14       11.26       14.15      1.87 o
  10   3  14       18.98       25.22      2.97 o
   0   4  14       28.58       27.09      2.73 o
   1   4  14      232.98      222.77      2.86 o
   2   4  14       24.04       20.17      1.05 o
   3   4  14      128.60      121.67      2.01 o
   4   4  14       11.90       12.09      1.04 o
   5   4  14        5.26        6.62      0.92 o
   6   4  14       25.39       27.67      1.17 o
   7   4  14        0.16        0.11      1.46 o
   8   4  14       26.11       29.48      2.19 o
   9   4  14       16.15       20.62      2.02 o
  10   4  14        1.42        2.63      2.18 o
   0   5  14       12.21       15.87      1.78 o
   1   5  14        7.00        5.02      0.92 o
   2   5  14      140.93      130.50      2.16 o
   3   5  14       24.66       20.85      1.51 o
   4   5  14        1.51        0.19      0.85 o
   5   5  14       20.38       17.41      1.28 o
   6   5  14        0.21       -0.70      0.70 o
   7   5  14        0.95        1.94      1.64 o
   8   5  14        2.15        1.34      2.73 o
   9   5  14        3.23        3.07      4.61 o
  10   5  14        3.66        6.58      2.25 o
   0   6  14        0.39       -0.23      1.15 o
   1   6  14       90.15      101.57      2.52 o
   2   6  14        7.17        6.19      1.02 o
   3   6  14        7.21        8.77      0.94 o
   4   6  14        6.63        9.01      1.17 o
   5   6  14        1.01       -0.24      1.07 o
   6   6  14       21.79       19.06      1.42 o
   7   6  14        1.16        1.42      1.98 o
   8   6  14       16.31       18.96      2.64 o
   9   6  14        7.30       11.76      2.44 o
  10   6  14        0.10        2.43      2.21 o
   0   7  14       30.98       34.32      4.46 o
   1   7  14       56.08       51.36      2.35 o
   2   7  14       16.18       16.74      1.21 o
   3   7  14        2.99        2.24      0.80 o
   4   7  14       11.52        9.91      1.31 o
   5   7  14        5.34        4.24      0.93 o
   6   7  14       21.45       23.87      1.33 o
   7   7  14       30.55       32.55      2.91 o
   8   7  14        0.02       -2.09      2.09 o
   9   7  14        0.99       -0.06      2.28 o
   0   8  14       20.79       20.58      2.19 o
   1   8  14       53.53       52.08      2.10 o
   2   8  14        5.79        6.76      1.60 o
   3   8  14       43.55       44.24      1.90 o
   4   8  14        8.00        8.34      1.99 o
   5   8  14        0.71       -0.97      1.23 o
   6   8  14        8.33        8.47      1.11 o
   7   8  14        3.75        7.35      2.44 o
   8   8  14        2.22        0.69      2.25 o
   9   8  14        1.46        1.74      2.33 o
   0   9  14        3.35        3.14      1.38 o
   1   9  14       28.15       23.41      1.58 o
   2   9  14       29.89       30.88      1.92 o
   3   9  14        4.23        3.63      1.35 o
   4   9  14       34.36       36.92      1.80 o
   5   9  14        4.53        3.34      1.74 o
   6   9  14        4.31        2.07      1.03 o
   7   9  14        5.46        5.45      2.42 o
   8   9  14        3.03        3.98      2.50 o
   0  10  14        6.78        7.22      2.05 o
   1  10  14       20.40       17.92      1.58 o
   2  10  14       10.17       10.92      1.59 o
   3  10  14        5.17        6.62      2.38 o
   4  10  14        6.89        6.43      1.21 o
   5  10  14        2.52        5.52      1.43 o
   6  10  14        2.19        1.86      1.30 o
   7  10  14        4.13        2.32      2.00 o
   8  10  14        1.08        1.37      2.25 o
   0  11  14        1.00        1.17      2.26 o
   1  11  14        1.78        3.39      1.40 o
   2  11  14       31.75       33.58      2.65 o
   3  11  14       15.28       16.87      1.94 o
   4  11  14        0.53        0.99      1.49 o
   5  11  14        1.37        0.50      1.44 o
   6  11  14        0.09       -1.03      1.03 o
   7  11  14        0.46       -0.07      2.08 o
   0  12  14       11.28       10.30      2.82 o
   1  12  14       16.61       19.19      2.02 o
   2  12  14        9.93        9.71      2.31 o
   3  12  14       16.23       20.34      2.11 o
   4  12  14       41.87       45.30      2.43 o
   5  12  14        0.08        0.21      1.51 o
   6  12  14        4.28        4.26      1.34 o
   0  13  14       25.88       34.58      3.45 o
   1  13  14       23.06       22.92      2.38 o
   2  13  14        3.80        4.88      1.91 o
   3  13  14       32.86       35.88      3.01 o
   4  13  14        2.97        3.64      2.38 o
   5  13  14        2.00        3.35      1.63 o
   0  14  14       38.81       49.23      4.77 o
   1  14  14        9.45        6.60      2.15 o
   2  14  14        1.07        4.01      2.00 o
   3  14  14        2.03        1.76      2.99 o
   4  14  14       10.04       12.79      2.68 o
   0  15  14       10.99       13.96      3.51 o
   1  15  14       20.43       30.10      3.26 o
   2  15  14        2.11        3.35      6.20 o
   1   0  15       25.85       26.62      1.67 o
   2   0  15        3.39        3.68      1.02 o
   3   0  15      113.57      106.68      3.10 o
   4   0  15       49.88       45.69      3.11 o
   5   0  15        0.18        0.79      1.44 o
   6   0  15       41.56       38.09      1.79 o
   7   0  15       18.30       29.50      3.65 o
   8   0  15        9.23       15.42      3.08 o
   9   0  15        0.19       -0.43      2.57 o
  10   0  15        0.60       -0.49      2.61 o
   0   1  15       64.50       66.48      2.65 o
   1   1  15       56.60       56.10      1.58 o
   2   1  15        1.02       -0.65      0.65 o
   3   1  15        3.80        2.08      1.19 o
   4   1  15       43.23       38.76      1.30 o
   5   1  15       10.17        8.74      0.99 o
   6   1  15        3.59        4.55      0.73 o
   7   1  15        1.22        3.18      1.54 o
   8   1  15        5.05        7.13      2.07 o
   9   1  15       10.51        7.14      2.10 o
  10   1  15       10.87       11.71      2.16 o
   0   2  15      330.67      329.57      5.77 o
   1   2  15       42.09       44.90      1.49 o
   2   2  15      116.44      111.67      1.81 o
   3   2  15        2.57        3.84      0.71 o
   4   2  15        6.99        4.49      0.88 o
   5   2  15       43.43       44.26      1.53 o
   6   2  15        7.65        4.48      0.69 o
   7   2  15       38.49       39.71      3.33 o
   8   2  15        3.57        2.81      1.69 o
   9   2  15       10.88       13.39      2.75 o
  10   2  15        4.05        1.66      1.90 o
   0   3  15        4.57        2.96      2.03 o
   1   3  15      177.97      175.25      2.51 o
   2   3  15       51.97       49.17      1.41 o
   3   3  15       18.32       16.00      1.22 o
   4   3  15       10.96       13.02      1.02 o
   5   3  15       47.17       45.88      1.58 o
   6   3  15        5.74        9.24      0.99 o
   7   3  15        4.08        4.78      1.61 o
   8   3  15       22.76       31.92      2.32 o
   9   3  15       22.68       26.44      2.24 o
  10   3  15       10.34       12.51      1.96 o
   0   4  15       35.31       34.74      2.73 o
   1   4  15        4.61        2.63      1.25 o
   2   4  15       86.62       79.93      1.95 o
   3   4  15       69.85       61.95      1.41 o
   4   4  15        2.55        2.57      0.83 o
   5   4  15       28.01       29.04      1.35 o
   6   4  15        1.47        1.39      0.78 o
   7   4  15        5.62        3.87      1.74 o
   8   4  15        7.22       10.75      1.88 o
   9   4  15        1.17        0.84      1.73 o
  10   4  15       16.77       19.60      2.73 o
   0   5  15       39.93       45.63      3.06 o
   1   5  15       84.38       82.16      3.05 o
   2   5  15       34.57       37.95      1.43 o
   3   5  15       13.54       11.74      0.91 o
   4   5  15       17.30       15.20      1.17 o
   5   5  15        4.82        1.76      0.95 o
   6   5  15        5.57        4.95      0.89 o
   7   5  15       11.48        9.90      1.90 o
   8   5  15        3.78        1.43      2.18 o
   9   5  15       19.95       16.12      2.77 o
   0   6  15       13.94       11.22      3.05 o
   1   6  15      114.73      112.08      2.63 o
   2   6  15       29.19       24.36      1.62 o
   3   6  15        3.94        0.76      0.75 o
   4   6  15        9.67        7.65      1.21 o
   5   6  15       28.93       28.22      1.39 o
   6   6  15        0.73       -0.27      0.85 o
   7   6  15        1.60        0.07      2.01 o
   8   6  15        1.71        2.52      2.30 o
   9   6  15        9.32       12.68      2.60 o
   0   7  15       80.61       76.31      5.49 o
   1   7  15        4.55        6.26      1.56 o
   2   7  15        3.01        0.33      1.24 o
   3   7  15        0.97       -1.14      1.14 o
   4   7  15        7.17        9.93      1.40 o
   5   7  15       19.45       20.34      1.27 o
   6   7  15        7.23        8.57      1.33 o
   7   7  15        2.12        2.11      2.35 o
   8   7  15        1.54       -1.16      2.17 o
   9   7  15        0.71       -2.01      4.33 o
   0   8  15        1.22        1.28      3.05 o
   1   8  15        8.21        7.41      1.98 o
   2   8  15        5.97        6.55      1.49 o
   3   8  15        7.30        4.67      1.36 o
   4   8  15        6.33        9.38      1.72 o
   5   8  15        7.30        3.56      1.23 o
   6   8  15        4.91        2.39      1.07 o
   7   8  15        1.09        1.71      2.37 o
   8   8  15        0.24       -0.78      2.36 o
   0   9  15        1.10        3.07      2.23 o
   1   9  15        5.22        7.26      1.36 o
   2   9  15       34.58       37.56      2.13 o
   3   9  15       32.45       34.39      2.40 o
   4   9  15       32.07       38.74      2.27 o
   5   9  15       23.58       26.67      2.09 o
   6   9  15        4.67        4.18      1.61 o
   7   9  15        0.22       -1.39      2.38 o
   8   9  15        2.78       -1.84      2.54 o
   0  10  15        0.17       -0.59      2.38 o
   1  10  15        2.75        1.96      1.30 o
   2  10  15        3.48        3.26      1.45 o
   3  10  15       21.52       23.06      2.09 o
   4  10  15       14.52       14.58      1.40 o
   5  10  15        4.10        4.83      1.50 o
   6  10  15        5.60        6.53      1.18 o
   7  10  15        1.04       -1.74      2.10 o
   0  11  15        8.09        6.74      2.71 o
   1  11  15        1.77        1.13      1.70 o
   2  11  15        7.78        7.53      1.86 o
   3  11  15        5.19        5.37      1.88 o
   4  11  15       51.26       55.60      2.54 o
   5  11  15       14.19       14.11      1.78 o
   6  11  15        4.29        4.11      1.19 o
   7  11  15        2.48        1.66      2.24 o
   0  12  15       11.55       10.65      2.94 o
   1  12  15        6.95        6.65      1.97 o
   2  12  15        4.05        5.85      1.86 o
   3  12  15       11.97       12.92      2.44 o
   4  12  15        2.37        5.55      2.32 o
   5  12  15        2.35        1.84      1.62 o
   6  12  15        1.67       -0.76      1.18 o
   0  13  15        8.64        6.48      3.08 o
   1  13  15        5.78        5.64      2.02 o
   2  13  15        4.25        1.97      2.57 o
   3  13  15        3.95        6.41      2.33 o
   4  13  15       23.70       32.68      4.80 o
   5  13  15        1.01        4.42      1.74 o
   0  14  15        0.03       -3.13      3.13 o
   1  14  15        0.14        2.27      2.69 o
   2  14  15        2.95       -0.22      2.95 o
   3  14  15        8.85       10.13      4.11 o
   0   0  16       90.74       94.88      5.59 o
   1   0  16      125.08      124.49      4.43 o
   2   0  16        5.58        8.21      1.44 o
   3   0  16       26.25       24.23      1.93 o
   4   0  16        5.25        7.55      2.36 o
   5   0  16       12.25        9.26      1.65 o
   6   0  16       25.53       24.98      1.76 o
   7   0  16        0.26       -1.17      2.68 o
   8   0  16       26.91       32.03      3.99 o
   9   0  16        7.86        9.30      3.15 o
  10   0  16       11.10        8.78      3.21 o
   0   1  16        3.06        4.20      2.06 o
   1   1  16       27.07       28.62      2.01 o
   2   1  16      149.15      144.14      2.92 o
   3   1  16       41.82       42.74      1.31 o
   4   1  16       69.63       65.62      1.83 o
   5   1  16        5.39        4.59      1.06 o
   6   1  16        1.62        1.81      0.78 o
   7   1  16        3.84       -0.13      4.02 o
   8   1  16        0.86        1.09      2.01 o
   9   1  16        0.85        2.69      2.11 o
  10   1  16        0.69        2.37      2.21 o
   0   2  16        6.24        4.53      2.26 o
   1   2  16      123.92      125.42      3.28 o
   2   2  16       50.79       51.66      2.20 o
   3   2  16       97.88       96.72      1.77 o
   4   2  16        3.24        3.47      1.08 o
   5   2  16        0.40       -0.87      0.87 o
   6   2  16       35.28       38.25      1.33 o
   7   2  16        5.36        2.62      1.73 o
   8   2  16        3.05        1.35      1.71 o
   9   2  16        1.96       -1.49      2.84 o
   0   3  16        0.86        0.59      2.15 o
   1   3  16       42.92       41.60      1.70 o
   2   3  16        2.40        1.06      0.97 o
   3   3  16       17.87       19.74      0.98 o
   4   3  16        1.96        1.27      0.89 o
   5   3  16        4.95        8.26      1.07 o
   6   3  16        3.01        0.15      0.81 o
   7   3  16       11.24        7.87      1.91 o
   8   3  16        4.42        4.94      1.86 o
   9   3  16        0.80        1.17      1.81 o
   0   4  16       59.32       54.88      3.28 o
   1   4  16        8.71       10.07      1.67 o
   2   4  16       66.67       66.03      1.78 o
   3   4  16        6.30        6.83      0.86 o
   4   4  16        0.10        1.44      0.93 o
   5   4  16       23.09       22.34      1.32 o
   6   4  16        2.30        1.36      0.68 o
   7   4  16       14.57       17.50      2.13 o
   8   4  16        2.03        2.68      1.88 o
   9   4  16        3.08        1.69      1.80 o
   0   5  16       53.99       60.18      3.36 o
   1   5  16       93.41       90.61      3.00 o
   2   5  16        1.28        0.68      1.20 o
   3   5  16       17.64       17.57      1.06 o
   4   5  16        7.60        9.36      1.10 o
   5   5  16        3.34        3.46      1.12 o
   6   5  16       10.56        7.10      1.15 o
   7   5  16        0.58        0.51      1.86 o
   8   5  16       19.86       23.48      2.36 o
   9   5  16        2.80        1.56      2.34 o
   0   6  16        2.11       -1.09      2.25 o
   1   6  16        9.61       13.18      1.83 o
   2   6  16       37.67       36.84      2.04 o
   3   6  16       14.52       17.43      1.46 o
   4   6  16       14.63       14.53      1.26 o
   5   6  16       38.39       44.22      1.75 o
   6   6  16        6.36        7.92      1.06 o
   7   6  16       29.72       34.88      3.21 o
   8   6  16        1.98        1.38      2.36 o
   9   6  16        0.44       -0.72      3.92 o
   0   7  16        3.36        0.10      3.13 o
   1   7  16       15.88       19.18      3.55 o
   2   7  16        0.20        0.28      1.36 o
   3   7  16       12.71       13.04      1.92 o
   4   7  16        0.50       -1.35      1.35 o
   5   7  16        3.68        4.98      1.19 o
   6   7  16       17.81       23.29      1.60 o
   7   7  16       10.40       12.68      2.79 o
   8   7  16        8.83        7.64      2.57 o
   0   8  16       25.85       34.21      4.41 o
   1   8  16        2.17        2.96      2.23 o
   2   8  16       40.57       45.25      2.18 o
   3   8  16        8.50        5.21      1.89 o
   4   8  16       11.10        9.89      1.71 o
   5   8  16       16.79       17.06      1.65 o
   6   8  16        8.24        9.49      1.24 o
   7   8  16       28.42       34.03      3.40 o
   8   8  16        3.10        0.83      2.59 o
   0   9  16        0.38        1.82      2.38 o
   1   9  16       19.73       20.42      2.39 o
   2   9  16        4.15        2.31      2.02 o
   3   9  16       33.65       37.76      2.61 o
   4   9  16        4.99        5.38      1.67 o
   5   9  16        0.10       -0.92      1.25 o
   6   9  16       19.77       23.56      1.55 o
   7   9  16        2.96        0.17      2.59 o
   0  10  16       13.05        8.02      2.81 o
   1  10  16        7.98       10.40      1.92 o
   2  10  16       45.08       44.84      3.02 o
   3  10  16        7.23        8.59      2.14 o
   4  10  16        0.55       -1.18      1.18 o
   5  10  16       16.01       12.32      1.93 o
   6  10  16        4.04        4.33      1.19 o
   7  10  16        5.71        4.85      2.32 o
   0  11  16       18.83       18.27      3.04 o
   1  11  16        5.67        8.36      2.01 o
   2  11  16        6.36       10.82      2.63 o
   3  11  16       17.03       15.79      2.46 o
   4  11  16        4.56        3.73      2.21 o
   5  11  16        3.87        1.47      1.62 o
   6  11  16       13.76       19.00      2.57 o
   0  12  16       34.27       44.63      3.83 o
   1  12  16        7.50       10.28      2.27 o
   2  12  16        0.13        0.81      2.50 o
   3  12  16        3.67        4.62      3.22 o
   4  12  16        1.04        0.26      2.60 o
   5  12  16       11.85       15.63      3.27 o
   0  13  16       13.98       11.68      3.46 o
   1  13  16        3.78        2.08      2.59 o
   2  13  16        4.39        5.70      2.97 o
   3  13  16        1.02        4.93      3.42 o
   4  13  16        0.55        0.97      3.58 o
   0  14  16        2.68       -1.27      3.06 o
   1  14  16        4.97        3.81      2.74 o
   1   0  17       42.96       44.31      3.16 o
   2   0  17       18.39       16.31      2.48 o
   3   0  17        9.34        5.33      2.26 o
   4   0  17       26.61       26.82      1.95 o
   5   0  17        5.04       11.69      1.81 o
   6   0  17       17.18       10.66      3.10 o
   7   0  17        0.12       -1.98      3.18 o
   8   0  17       11.70       10.29      3.57 o
   9   0  17        0.86        0.46      3.11 o
   0   1  17        9.24        8.98      2.34 o
   1   1  17      198.44      187.83      3.94 o
   2   1  17       33.40       31.73      2.00 o
   3   1  17        6.03        8.27      1.18 o
   4   1  17        2.61        2.09      1.11 o
   5   1  17       32.99       36.98      2.06 o
   6   1  17       16.66       13.96      1.08 o
   7   1  17        2.80        2.51      2.23 o
   8   1  17        0.07        1.66      2.29 o
   9   1  17       20.50       22.50      2.80 o
   0   2  17       40.56       46.91      3.16 o
   1   2  17        6.24        3.98      1.63 o
   2   2  17      122.92      122.02      3.22 o
   3   2  17       19.88       20.07      1.30 o
   4   2  17        4.79        5.55      1.18 o
   5   2  17       17.06       15.16      1.23 o
   6   2  17       14.94       15.43      1.06 o
   7   2  17       22.77       24.60      4.67 o
   8   2  17        3.19        5.75      2.34 o
   9   2  17        4.27        7.42      2.45 o
   0   3  17       78.37       86.04      4.16 o
   1   3  17       72.40       78.35      4.07 o
   2   3  17       12.13        9.18      1.72 o
   3   3  17       20.22       23.07      1.23 o
   4   3  17        7.09        5.19      1.07 o
   5   3  17        2.07        1.86      1.01 o
   6   3  17       11.37       10.23      0.98 o
   7   3  17       10.72       14.33      2.18 o
   8   3  17       10.58       16.77      2.31 o
   9   3  17       12.55       16.38      2.30 o
   0   4  17       31.02       35.48      3.90 o
   1   4  17        6.93        5.59      1.67 o
   2   4  17        5.33        8.84      1.69 o
   3   4  17        0.68       -1.20      1.20 o
   4   4  17        6.66        5.29      1.18 o
   5   4  17        0.45        1.75      1.23 o
   6   4  17       24.53       26.09      1.90 o
   7   4  17       35.23       45.23      2.80 o
   8   4  17        4.97        7.94      2.15 o
   9   4  17        1.31        5.29      2.07 o
   0   5  17       25.31       21.83      2.84 o
   1   5  17        0.60        0.00      1.69 o
   2   5  17        1.88       -1.49      1.66 o
   3   5  17       74.63       77.99      2.48 o
   4   5  17        4.06        2.12      1.14 o
   5   5  17       26.19       28.85      1.53 o
   6   5  17       10.71       11.63      1.13 o
   7   5  17        5.68        5.31      1.99 o
   8   5  17        2.79        0.59      2.07 o
   0   6  17        2.45        1.75      2.38 o
   1   6  17        8.73        7.62      1.88 o
   2   6  17       37.91       34.13      2.55 o
   3   6  17       41.30       45.44      2.33 o
   4   6  17       19.47       23.71      1.78 o
   5   6  17       13.25       16.04      2.31 o
   6   6  17        4.17        4.03      1.10 o
   7   6  17       11.26       12.45      2.78 o
   8   6  17        7.23        9.50      6.39 o
   0   7  17        2.92        6.16      3.82 o
   1   7  17       10.81       10.89      2.64 o
   2   7  17        2.07       -1.89      2.53 o
   3   7  17       12.51       14.06      2.01 o
   4   7  17       28.65       27.60      3.25 o
   5   7  17        1.98        2.21      1.20 o
   6   7  17        5.79        8.31      1.29 o
   7   7  17        6.99        7.19      5.47 o
   8   7  17        0.97        1.32      2.66 o
   0   8  17        2.54        6.48      4.02 o
   1   8  17       41.49       53.17      4.01 o
   2   8  17       11.14       13.77      2.30 o
   3   8  17        7.50        6.01      2.73 o
   4   8  17        8.55        6.42      1.76 o
   5   8  17        4.32        4.54      1.11 o
   6   8  17        1.22        1.88      1.21 o
   7   8  17        2.30        5.44      2.77 o
   0   9  17       37.52       46.89      3.54 o
   1   9  17        5.84        4.11      2.19 o
   2   9  17        6.55        7.38      3.05 o
   3   9  17        9.48       12.56      3.20 o
   4   9  17        4.85        1.93      2.01 o
   5   9  17        7.09        3.40      1.52 o
   6   9  17        1.01        0.98      1.19 o
   7   9  17       10.84       10.91      3.05 o
   0  10  17        4.64        5.76      3.47 o
   1  10  17        1.04        3.28      2.01 o
   2  10  17       40.36       47.91      3.19 o
   3  10  17        0.91       -4.23      5.02 o
   4  10  17        2.25       -1.22      1.66 o
   5  10  17        4.52        4.62      1.50 o
   6  10  17        2.30        2.96      1.29 o
   0  11  17       11.97       15.08      3.30 o
   1  11  17        5.81        2.10      2.05 o
   2  11  17        6.73       10.77      2.63 o
   3  11  17        2.35        2.58      3.23 o
   4  11  17        9.50       13.66      3.56 o
   5  11  17       11.53       10.69      2.19 o
   0  12  17        9.49       13.72      3.38 o
   1  12  17        7.40        7.99      2.80 o
   2  12  17       10.15       13.44      2.89 o
   3  12  17        2.76        6.28      4.96 o
   4  12  17        9.13       15.13      3.63 o
   0  13  17        1.29        1.97      3.22 o
   1  13  17        4.40        7.50      2.79 o
   2  13  17        2.13        3.69      3.29 o
   0   0  18        9.52        6.72      3.29 o
   1   0  18       16.39       20.12      3.56 o
   2   0  18        2.80        0.58      2.95 o
   3   0  18        9.50       13.05      2.52 o
   4   0  18        8.38       10.68      2.02 o
   5   0  18        0.23        2.57      1.67 o
   6   0  18        7.87        4.63      1.43 o
   7   0  18       20.64       23.10      4.28 o
   8   0  18        0.42        0.11      3.63 o
   9   0  18        2.25        0.37      3.50 o
   0   1  18       41.32       40.00      3.27 o
   1   1  18        0.73        1.63      1.68 o
   2   1  18      109.75      113.64      3.34 o
   3   1  18       13.76       14.31      1.91 o
   4   1  18       13.41        8.58      1.51 o
   5   1  18        6.92        3.63      1.20 o
   6   1  18       20.66       23.92      2.30 o
   7   1  18        0.21        0.20      2.49 o
   8   1  18       21.60       30.93      3.18 o
   0   2  18        2.20       -0.03      2.26 o
   1   2  18        9.02        7.83      1.78 o
   2   2  18        1.41       -0.07      2.64 o
   3   2  18       11.10       11.57      1.74 o
   4   2  18       14.38       20.19      1.64 o
   5   2  18        8.09        9.91      1.35 o
   6   2  18        0.09       -0.49      0.93 o
   7   2  18        1.52        1.68      2.48 o
   8   2  18        1.20        0.08      2.77 o
   0   3  18        3.56        4.36      3.96 o
   1   3  18        2.91        1.52      1.63 o
   2   3  18       10.34       11.47      1.85 o
   3   3  18        5.47        5.41      1.81 o
   4   3  18        7.00        4.01      1.21 o
   5   3  18       20.79       23.48      1.91 o
   6   3  18       27.05       27.59      1.32 o
   7   3  18       27.27       32.52      5.07 o
   8   3  18        0.55        0.76      2.66 o
   0   4  18        0.09        1.09      2.37 o
   1   4  18        4.91        9.40      2.00 o
   2   4  18       25.26       26.26      2.73 o
   3   4  18       43.46       48.55      2.70 o
   4   4  18       12.58        9.38      1.57 o
   5   4  18       15.40       19.50      1.44 o
   6   4  18       14.37       17.76      1.65 o
   7   4  18       13.88       14.84      2.43 o
   8   4  18       11.33       10.35      2.28 o
   0   5  18        0.01        1.43      2.33 o
   1   5  18       27.22       30.01      2.28 o
   2   5  18       27.95       34.00      2.31 o
   3   5  18        5.21        6.10      1.76 o
   4   5  18       11.20       12.35      1.63 o
   5   5  18       14.36       17.86      2.52 o
   6   5  18       12.25       13.10      1.23 o
   7   5  18       51.54       61.03      3.32 o
   8   5  18        4.97        8.50      2.26 o
   0   6  18        4.39        3.38      2.65 o
   1   6  18        4.21        5.81      2.23 o
   2   6  18       49.68       54.76      3.23 o
   3   6  18        2.15        3.05      2.39 o
   4   6  18        0.35       -1.37      1.37 o
   5   6  18       12.57       12.83      1.39 o
   6   6  18       14.56       15.11      1.31 o
   7   6  18        4.18        4.17      2.75 o
   0   7  18       16.06       14.35      4.05 o
   1   7  18       42.08       45.25      3.75 o
   2   7  18        0.74        1.26      4.45 o
   3   7  18        0.96        1.28      2.82 o
   4   7  18       30.09       36.14      3.19 o
   5   7  18        1.26        1.91      1.29 o
   6   7  18        4.33        3.18      1.37 o
   7   7  18       19.39       16.26      3.03 o
   0   8  18       10.35        5.11      4.31 o
   1   8  18        0.02       -0.66      2.10 o
   2   8  18       10.09        7.93      5.83 o
   3   8  18       14.60       19.55      3.25 o
   4   8  18        6.43        2.79      2.12 o
   5   8  18        6.74        5.74      1.34 o
   6   8  18       22.42       27.25      1.93 o
   0   9  18        6.97        4.18      2.77 o
   1   9  18       14.61       15.54      2.60 o
   2   9  18       29.53       39.69      4.10 o
   3   9  18        8.10        5.00      4.35 o
   4   9  18        5.06        4.41      2.43 o
   5   9  18        1.70        0.26      1.49 o
   6   9  18        1.88        1.40      2.07 o
   0  10  18        0.00       -0.46      2.80 o
   1  10  18       12.82       10.35      2.20 o
   2  10  18        8.54       13.54      2.57 o
   3  10  18        9.52        7.35      3.37 o
   4  10  18        2.07       -2.06      5.47 o
   5  10  18        0.29       -1.96      1.96 o
   0  11  18        0.13        1.41      3.20 o
   1  11  18        5.92        7.57      2.77 o
   2  11  18        8.85        8.15      2.82 o
   3  11  18        6.13        8.45      3.57 o
   4  11  18        0.75        1.41      1.90 o
   0  12  18        1.92        3.40      3.45 o
   1  12  18        5.53        3.22      3.15 o
   2  12  18       10.87       15.58      3.57 o
   1   0  19        3.54        5.40      2.47 o
   2   0  19       22.12       20.57      2.93 o
   3   0  19       47.67       54.02      5.07 o
   4   0  19       40.65       38.62      2.86 o
   5   0  19        8.36       10.69      2.08 o
   6   0  19       15.99       18.88      1.89 o
   7   0  19        9.87       12.08      4.27 o
   8   0  19        2.44       -0.41      3.56 o
   0   1  19       34.01       33.63      5.79 o
   1   1  19        1.78        1.81      1.67 o
   2   1  19       52.37       61.74      2.66 o
   3   1  19        1.83        1.30      1.80 o
   4   1  19       10.01        7.95      1.47 o
   5   1  19       30.92       28.50      1.73 o
   6   1  19        8.69        5.79      1.15 o
   7   1  19        2.78        6.33      3.01 o
   8   1  19        1.46        1.60      4.31 o
   0   2  19        0.20       -0.21      2.61 o
   1   2  19       24.05       23.88      2.25 o
   2   2  19       23.33       25.92      3.08 o
   3   2  19       10.97       11.71      1.94 o
   4   2  19       10.87        9.47      1.88 o
   5   2  19        1.05        0.78      1.37 o
   6   2  19       66.67       72.97      2.17 o
   7   2  19       17.30       19.62      3.31 o
   8   2  19        4.00        5.31      2.76 o
   0   3  19        2.35        6.97      2.80 o
   1   3  19       23.16       25.99      2.33 o
   2   3  19       20.11       23.58      2.34 o
   3   3  19        2.32        1.12      1.78 o
   4   3  19        0.95       -0.50      1.63 o
   5   3  19        7.94        6.84      1.39 o
   6   3  19        6.38        6.08      1.18 o
   7   3  19       31.00       36.11      3.71 o
   8   3  19        3.48        3.74      4.38 o
   0   4  19        0.06        3.21      2.54 o
   1   4  19       20.83       19.05      2.18 o
   2   4  19       14.58       14.61      2.07 o
   3   4  19       12.94       16.52      2.14 o
   4   4  19        3.16        2.66      1.72 o
   5   4  19       21.23       26.43      2.55 o
   6   4  19       27.27       29.05      1.44 o
   7   4  19       18.69       20.75      2.71 o
   0   5  19       22.49       18.87      3.23 o
   1   5  19       10.11       10.40      2.10 o
   2   5  19       35.83       43.45      2.56 o
   3   5  19       10.61        7.35      2.30 o
   4   5  19       10.96        8.31      2.54 o
   5   5  19       14.34       14.04      1.76 o
   6   5  19       21.95       26.43      1.20 o
   7   5  19        1.58        0.80      3.08 o
   0   6  19        0.40        0.23      2.62 o
   1   6  19        7.11        4.09      1.98 o
   2   6  19        4.27        3.26      2.42 o
   3   6  19       41.83       46.05      3.23 o
   4   6  19        0.01       -1.60      2.35 o
   5   6  19        9.65       12.32      1.89 o
   6   6  19        3.43        1.61      1.12 o
   7   6  19       12.28       14.63      3.16 o
   0   7  19        4.76        4.98      4.04 o
   1   7  19        2.58        5.63      2.94 o
   2   7  19        4.85        9.56      3.28 o
   3   7  19        3.06        7.26      4.62 o
   4   7  19       25.53       30.00      2.77 o
   5   7  19        3.47        0.63      1.75 o
   6   7  19        6.83        6.46      1.39 o
   0   8  19        0.41       -1.35      4.36 o
   1   8  19        4.16       -0.12      2.38 o
   2   8  19       10.00        6.57      3.66 o
   3   8  19       10.77       10.95      5.09 o
   4   8  19        1.27        6.00      4.93 o
   5   8  19        1.21       -0.53      2.06 o
   6   8  19        3.01        4.32      1.81 o
   0   9  19        4.74        1.92      3.06 o
   1   9  19        0.30       -3.13      3.13 o
   2   9  19        0.08        1.86      3.21 o
   3   9  19        4.22       -0.42      5.01 o
   4   9  19        0.44       -4.78      4.78 o
   5   9  19       11.64       13.47      2.47 o
   0  10  19        0.09       -2.91      2.91 o
   1  10  19        2.56        0.32      2.93 o
   2  10  19        4.56        2.69      2.78 o
   3  10  19        3.46        4.05      3.44 o
   4  10  19       10.08       22.42      5.76 o
   0  11  19        2.52        2.69      3.44 o
   1  11  19        5.99        6.66      2.86 o
   2  11  19        4.15       -1.96      3.37 o
   0   0  20        0.39       -0.11      3.50 o
   1   0  20        0.44        3.37      2.68 o
   2   0  20        0.36        0.75      2.61 o
   3   0  20       21.82       25.77      3.22 o
   4   0  20       41.46       48.76      5.60 o
   5   0  20       20.60       26.34      3.96 o
   6   0  20       53.39       66.34      3.07 o
   7   0  20       15.71       17.20      5.11 o
   0   1  20        1.84        0.79      2.78 o
   1   1  20       11.94       12.53      2.17 o
   2   1  20       11.74       15.81      2.21 o
   3   1  20       29.30       27.37      2.41 o
   4   1  20       29.91       26.43      3.54 o
   5   1  20        0.33       -0.79      1.43 o
   6   1  20        2.93        1.13      1.20 o
   7   1  20       10.19       15.35      3.36 o
   0   2  20        4.23        1.85      3.13 o
   1   2  20       15.32       12.97      2.21 o
   2   2  20        0.10       -0.84      2.21 o
   3   2  20       12.94       19.56      2.59 o
   4   2  20       58.77       76.28      4.46 o
   5   2  20       20.38       20.35      2.47 o
   6   2  20       10.08       13.31      1.86 o
   7   2  20       12.75       12.27      3.24 o
   0   3  20        2.30       -1.43      2.85 o
   1   3  20        0.51       -0.96      2.00 o
   2   3  20        2.29       -1.09      2.52 o
   3   3  20        4.37        2.03      2.34 o
   4   3  20        2.19        0.22      2.83 o
   5   3  20       16.81       22.55      1.79 o
   6   3  20       28.24       32.95      2.18 o
   7   3  20        7.26        9.24      3.26 o
   0   4  20       18.46       18.66      5.78 o
   1   4  20       10.66       10.38      2.13 o
   2   4  20        1.42       -0.29      2.83 o
   3   4  20        0.88       -2.27      2.27 o
   4   4  20        5.66        6.90      3.10 o
   5   4  20       27.82       28.40      1.87 o
   6   4  20        5.39        1.64      1.19 o
   7   4  20        4.02        2.87      4.02 o
   0   5  20       13.25       19.76      3.45 o
   1   5  20       21.23       22.86      3.15 o
   2   5  20        5.29        6.48      2.13 o
   3   5  20        3.21        3.44      3.05 o
   4   5  20        2.16        3.79      3.19 o
   5   5  20        5.11        4.72      1.95 o
   6   5  20        3.59        3.52      1.21 o
   0   6  20        1.70       -2.80      2.80 o
   1   6  20        2.11        1.38      2.10 o
   2   6  20        0.99       -0.30      2.39 o
   3   6  20        4.93        8.05      4.69 o
   4   6  20        0.93        0.63      3.08 o
   5   6  20        5.99        6.17      1.54 o
   6   6  20        0.16        0.21      1.37 o
   0   7  20        1.68        0.13      4.26 o
   1   7  20        5.23        2.34      3.47 o
   2   7  20        4.56        6.68      3.18 o
   3   7  20        6.78       12.86      5.34 o
   4   7  20        4.55        6.46      4.67 o
   5   7  20        3.06        2.25      1.61 o
   0   8  20        1.57       -1.23      4.77 o
   1   8  20        3.88        5.58      6.32 o
   2   8  20       12.64       17.33      3.84 o
   3   8  20        0.49        4.45      4.80 o
   4   8  20        0.09        7.97      5.20 o
   5   8  20        2.03        3.18      1.50 o
   0   9  20        1.83        1.32      3.24 o
   1   9  20        7.51       10.04      3.92 o
   2   9  20        1.53        6.90      3.82 o
   3   9  20        3.37       -4.76      5.10 o
   4   9  20        3.81       14.89      5.68 o
   0  10  20        0.28        1.02      3.16 o
   1  10  20        0.18       -1.96      2.71 o
   2  10  20        2.55       -1.11      3.23 o
   1   0  21        0.05       -1.22      5.82 o
   2   0  21       10.20       11.48      3.11 o
   3   0  21        1.84       -0.14      4.01 o
   4   0  21        4.97        1.03      4.06 o
   5   0  21       15.70       17.77      2.49 o
   6   0  21       43.17       48.35      2.86 o
   0   1  21        0.69       -1.16      2.77 o
   1   1  21       46.91       50.23      2.82 o
   2   1  21        2.39        2.34      2.11 o
   3   1  21        2.01        0.83      4.23 o
   4   1  21       29.93       38.28      5.39 o
   5   1  21        0.41        0.60      1.43 o
   6   1  21        9.08       11.52      1.52 o
   0   2  21       22.72       30.76      8.71 o
   1   2  21        2.14        3.80      2.10 o
   2   2  21        3.19        3.84      2.13 o
   3   2  21       21.21       23.73      3.50 o
   4   2  21        1.10        3.51      3.07 o
   5   2  21       24.86       29.10      1.94 o
   6   2  21        9.92       10.72      1.33 o
   0   3  21        0.36        0.37      3.11 o
   1   3  21       29.25       31.27      3.45 o
   2   3  21        4.41        4.49      2.22 o
   3   3  21        1.54       -2.25      3.12 o
   4   3  21        3.54        9.66      5.97 o
   5   3  21        1.55       -1.19      1.42 o
   6   3  21        7.89        9.56      1.29 o
   0   4  21       12.75       16.75      3.41 o
   1   4  21        3.12        3.64      2.30 o
   2   4  21        3.83        1.72      2.44 o
   3   4  21        2.97        2.20      3.26 o
   4   4  21        1.14        5.57      3.30 o
   5   4  21        5.55        3.12      1.49 o
   6   4  21        1.39        1.24      1.13 o
   0   5  21       10.64        9.94      3.34 o
   1   5  21        6.16        5.12      2.37 o
   2   5  21        6.97        8.57      2.45 o
   3   5  21        3.70       -0.11      3.40 o
   4   5  21        4.77       -3.38      3.38 o
   5   5  21        2.11       -0.13      1.45 o
   0   6  21        4.50       -1.91      3.27 o
   1   6  21        1.81       -1.55      2.27 o
   2   6  21       10.44        8.02      2.92 o
   3   6  21       10.70       12.37      3.86 o
   4   6  21        2.38       -1.52      3.33 o
   5   6  21        6.33        8.56      1.96 o
   0   7  21        2.98        3.89      4.67 o
   1   7  21        4.91        8.81      4.64 o
   2   7  21        1.10       -1.52      3.45 o
   3   7  21        2.55        5.78      5.49 o
   4   7  21        3.87        7.13      5.27 o
   0   8  21        0.06       -3.45      5.20 o
   1   8  21        1.33       -3.68      3.68 o
   2   8  21        6.52       14.19      4.34 o
   3   8  21        1.90        4.01      5.50 o
   0   9  21        5.77        8.12      5.19 o
   1   9  21        3.10        2.21      4.13 o
   2   9  21        1.20       -2.52      5.52 o
   0   0  22        0.05       -3.87      3.87 o
   1   0  22        0.62        1.95      3.89 o
   2   0  22        6.62        4.88      3.20 o
   3   0  22        2.53       -3.18      4.79 o
   4   0  22       20.86       30.24      5.50 o
   5   0  22        0.80        1.50      2.03 o
   0   1  22        1.27       -2.64      3.27 o
   1   1  22        6.85        7.61      2.50 o
   2   1  22        1.55       -1.87      2.25 o
   3   1  22        4.90        4.06      3.57 o
   4   1  22        3.23       -2.57      3.83 o
   5   1  22        9.87       12.00      1.69 o
   0   2  22        9.06       18.21      3.57 o
   1   2  22        0.31       -0.37      2.31 o
   2   2  22        0.57        0.61      2.28 o
   3   2  22        1.65       -0.99      3.51 o
   4   2  22        1.17       -0.29      5.08 o
   5   2  22        1.10        1.03      2.63 o
   0   3  22        0.12        0.31      5.59 o
   1   3  22       10.11       11.14      2.51 o
   2   3  22        5.20        7.29      2.34 o
   3   3  22        0.64       -3.33      3.33 o
   4   3  22        4.85        3.85      3.67 o
   5   3  22        3.40        1.34      1.50 o
   0   4  22        4.48        7.81      3.44 o
   1   4  22        9.76       11.40      2.57 o
   2   4  22        2.10        1.63      2.86 o
   3   4  22       10.95       14.95      4.01 o
   4   4  22        2.02        7.73      3.76 o
   0   5  22        5.47       10.55      3.74 o
   1   5  22        0.11       -1.05      2.35 o
   2   5  22        9.25        5.07      2.92 o
   3   5  22        0.04       -5.00      5.00 o
   4   5  22       11.81       18.56      3.81 o
   0   6  22        1.90        8.17      3.68 o
   1   6  22        7.18        4.06      3.02 o
   2   6  22        0.80       -2.60      2.98 o
   3   6  22       19.70       23.79      4.13 o
   0   7  22        0.02        0.17      5.41 o
   1   7  22        0.31        0.77      3.79 o
   2   7  22       16.60       18.16      6.15 o
   1   0  23       13.36       20.46      4.03 o
   2   0  23        0.29        3.46      5.47 o
   3   0  23        1.48       -3.25      5.03 o
   4   0  23        2.29        3.43      5.30 o
   0   1  23        0.82       -4.47      5.86 o
   1   1  23        0.53       -2.37      2.37 o
   2   1  23        0.56        0.22      2.87 o
   3   1  23        4.68        2.64      5.75 o
   4   1  23        0.09        1.14      5.57 o
   0   2  23        6.00        7.17      3.85 o
   1   2  23        1.10       -0.34      2.47 o
   2   2  23        4.61       10.55      3.13 o
   3   2  23        7.63       12.78      3.83 o
   4   2  23        4.74        7.86      3.67 o
   0   3  23        5.90        6.59      9.09 o
   1   3  23        3.14        2.21      2.54 o
   2   3  23        2.66        4.42      3.69 o
   3   3  23        2.25        3.03      3.84 o
   0   4  23        5.19        0.99      6.77 o
   1   4  23       15.68       15.90      2.80 o
   2   4  23        0.10       -0.22      4.85 o
   3   4  23        6.42        7.80      5.43 o
   0   5  23        8.62        8.10      5.61 o
   1   5  23        4.48        5.71      2.77 o
   2   5  23        6.09        7.98      6.09 o
   0   6  23       11.02       18.76      4.24 o
   0   0  24        0.90        2.27      4.80 o
   1   0  24        4.96        3.07      3.88 o
   2   0  24        0.09        3.71      5.55 o
   0   1  24       22.49       23.20      4.33 o
   1   1  24        0.55        0.58      2.53 o
   2   1  24        3.11       -1.48      3.69 o
   0   2  24        0.00       -3.89      5.44 o
   1   2  24        1.47        1.38      2.72 o
   0   3  24        7.08       -2.85      5.48 o
 
